# Supplementary material for: Dazzling damselfish: investigating motion dazzle as a defence strategy in humbug damselfish (Dascyllus aruanus)
Source: PeerJ. 2024 Sep 25;12:e18152. doi: 10.7717/peerj.18152 (PMC11438442; doi:10.7717/peerj.18152)
Supplement: Supplemental Information 4 — This dataset is for the motion modelling that was undertaken. [file peerj-12-18152-s004.xlsx]

## Sheet: Sheet1
angle	strength	trial	orientation	size	fish
1	7.476e-05	1	1	1	1
2	7.6976e-05	1	1	1	1
3	7.2215e-05	1	1	1	1
4	6.7652e-05	1	1	1	1
5	5.6065e-05	1	1	1	1
6	4.0023e-05	1	1	1	1
7	3.4151e-05	1	1	1	1
8	3.1421e-05	1	1	1	1
9	2.9794e-05	1	1	1	1
10	2.9464e-05	1	1	1	1
11	2.8569e-05	1	1	1	1
12	3.4247e-05	1	1	1	1
13	3.159e-05	1	1	1	1
14	3.0725e-05	1	1	1	1
15	2.7876e-05	1	1	1	1
16	2.4709e-05	1	1	1	1
17	2.3669e-05	1	1	1	1
18	1.8163e-05	1	1	1	1
19	2.1525e-05	1	1	1	1
20	2.1514e-05	1	1	1	1
21	2.2386e-05	1	1	1	1
22	2.2443e-05	1	1	1	1
23	2.0749e-05	1	1	1	1
24	2.0798e-05	1	1	1	1
25	2.0332e-05	1	1	1	1
26	1.9778e-05	1	1	1	1
27	1.9451e-05	1	1	1	1
28	2.0424e-05	1	1	1	1
29	2.1238e-05	1	1	1	1
30	2.1081e-05	1	1	1	1
31	2.2098e-05	1	1	1	1
32	2.4562e-05	1	1	1	1
33	2.492e-05	1	1	1	1
34	2.7906e-05	1	1	1	1
35	3.0603e-05	1	1	1	1
36	1.6169e-05	1	1	1	1
37	6.8723e-05	1	1	1	1
38	6.3092e-05	1	1	1	1
39	6.2826e-05	1	1	1	1
40	4.6627e-05	1	1	1	1
41	4.1462e-05	1	1	1	1
42	3.2997e-05	1	1	1	1
43	3.3003e-05	1	1	1	1
44	2.8246e-05	1	1	1	1
45	2.6628e-05	1	1	1	1
46	2.2541e-05	1	1	1	1
47	2.0263e-05	1	1	1	1
48	1.8656e-05	1	1	1	1
49	1.916e-05	1	1	1	1
50	1.9212e-05	1	1	1	1
51	1.9852e-05	1	1	1	1
52	2.0512e-05	1	1	1	1
53	2.3385e-05	1	1	1	1
54	2.1941e-05	1	1	1	1
55	2.4991e-05	1	1	1	1
56	2.341e-05	1	1	1	1
57	2.1282e-05	1	1	1	1
58	2.1725e-05	1	1	1	1
59	2.1454e-05	1	1	1	1
60	2.0373e-05	1	1	1	1
61	2.0833e-05	1	1	1	1
62	2.0035e-05	1	1	1	1
63	2.0892e-05	1	1	1	1
64	2.4214e-05	1	1	1	1
65	2.7107e-05	1	1	1	1
66	3.0755e-05	1	1	1	1
67	3.409e-05	1	1	1	1
68	3.5854e-05	1	1	1	1
69	3.3152e-05	1	1	1	1
70	3.4912e-05	1	1	1	1
71	3.6944e-05	1	1	1	1
72	2.8406e-05	1	1	1	1
1	9.9278e-05	2	1	1	1
2	9.2872e-05	2	1	1	1
3	7.9645e-05	2	1	1	1
4	7.164e-05	2	1	1	1
5	6.2637e-05	2	1	1	1
6	5.4484e-05	2	1	1	1
7	5.0926e-05	2	1	1	1
8	4.9081e-05	2	1	1	1
9	4.7869e-05	2	1	1	1
10	4.4337e-05	2	1	1	1
11	4.4086e-05	2	1	1	1
12	4.4775e-05	2	1	1	1
13	3.9726e-05	2	1	1	1
14	4.0391e-05	2	1	1	1
15	4.297e-05	2	1	1	1
16	4.1003e-05	2	1	1	1
17	3.9484e-05	2	1	1	1
18	3.136e-05	2	1	1	1
19	3.9805e-05	2	1	1	1
20	3.9974e-05	2	1	1	1
21	4.0965e-05	2	1	1	1
22	3.7973e-05	2	1	1	1
23	3.8346e-05	2	1	1	1
24	3.8319e-05	2	1	1	1
25	3.9631e-05	2	1	1	1
26	4.2234e-05	2	1	1	1
27	4.3055e-05	2	1	1	1
28	4.9729e-05	2	1	1	1
29	5.6466e-05	2	1	1	1
30	5.9385e-05	2	1	1	1
31	6.4589e-05	2	1	1	1
32	7.2041e-05	2	1	1	1
33	8.567e-05	2	1	1	1
34	9.9534e-05	2	1	1	1
35	0.00011171	2	1	1	1
36	7.0542e-05	2	1	1	1
37	0.0001068	2	1	1	1
38	9.824e-05	2	1	1	1
39	7.5046e-05	2	1	1	1
40	6.37e-05	2	1	1	1
41	5.6375e-05	2	1	1	1
42	5.0066e-05	2	1	1	1
43	4.6012e-05	2	1	1	1
44	4.0454e-05	2	1	1	1
45	3.7184e-05	2	1	1	1
46	3.5433e-05	2	1	1	1
47	3.382e-05	2	1	1	1
48	3.6131e-05	2	1	1	1
49	3.6793e-05	2	1	1	1
50	3.9098e-05	2	1	1	1
51	4.056e-05	2	1	1	1
52	4.0195e-05	2	1	1	1
53	3.9086e-05	2	1	1	1
54	3.1851e-05	2	1	1	1
55	3.7538e-05	2	1	1	1
56	3.7742e-05	2	1	1	1
57	3.7371e-05	2	1	1	1
58	3.8615e-05	2	1	1	1
59	3.562e-05	2	1	1	1
60	4.1543e-05	2	1	1	1
61	4.1049e-05	2	1	1	1
62	4.396e-05	2	1	1	1
63	4.7088e-05	2	1	1	1
64	4.5859e-05	2	1	1	1
65	4.9673e-05	2	1	1	1
66	5.0669e-05	2	1	1	1
67	5.5127e-05	2	1	1	1
68	5.9418e-05	2	1	1	1
69	7.1099e-05	2	1	1	1
70	8.8929e-05	2	1	1	1
71	0.0001042	2	1	1	1
72	8.9778e-05	2	1	1	1
1	0.0002353	3	1	1	1
2	0.00022752	3	1	1	1
3	0.0002053	3	1	1	1
4	0.00016611	3	1	1	1
5	0.00012652	3	1	1	1
6	0.00010636	3	1	1	1
7	0.00010127	3	1	1	1
8	9.0276e-05	3	1	1	1
9	8.3541e-05	3	1	1	1
10	7.5326e-05	3	1	1	1
11	7.2959e-05	3	1	1	1
12	6.7344e-05	3	1	1	1
13	5.9448e-05	3	1	1	1
14	5.5416e-05	3	1	1	1
15	5.1514e-05	3	1	1	1
16	5.3194e-05	3	1	1	1
17	5.5354e-05	3	1	1	1
18	4.1656e-05	3	1	1	1
19	5.3208e-05	3	1	1	1
20	5.2303e-05	3	1	1	1
21	5.1962e-05	3	1	1	1
22	5.3062e-05	3	1	1	1
23	5.767e-05	3	1	1	1
24	5.8147e-05	3	1	1	1
25	5.8747e-05	3	1	1	1
26	6.5275e-05	3	1	1	1
27	7.2409e-05	3	1	1	1
28	7.9217e-05	3	1	1	1
29	8.658e-05	3	1	1	1
30	0.00010028	3	1	1	1
31	0.0001169	3	1	1	1
32	0.00013708	3	1	1	1
33	0.0001604	3	1	1	1
34	0.00019555	3	1	1	1
35	0.00020703	3	1	1	1
36	0.00017861	3	1	1	1
37	0.0002142	3	1	1	1
38	0.00017374	3	1	1	1
39	0.0001368	3	1	1	1
40	0.00010958	3	1	1	1
41	8.8101e-05	3	1	1	1
42	7.5306e-05	3	1	1	1
43	6.3489e-05	3	1	1	1
44	5.6566e-05	3	1	1	1
45	5.1595e-05	3	1	1	1
46	4.7509e-05	3	1	1	1
47	4.4038e-05	3	1	1	1
48	4.6192e-05	3	1	1	1
49	4.546e-05	3	1	1	1
50	4.716e-05	3	1	1	1
51	4.4592e-05	3	1	1	1
52	4.544e-05	3	1	1	1
53	4.501e-05	3	1	1	1
54	3.8469e-05	3	1	1	1
55	5.3161e-05	3	1	1	1
56	6.0673e-05	3	1	1	1
57	6.1717e-05	3	1	1	1
58	6.5851e-05	3	1	1	1
59	6.8768e-05	3	1	1	1
60	7.6174e-05	3	1	1	1
61	8.4255e-05	3	1	1	1
62	8.8208e-05	3	1	1	1
63	8.6353e-05	3	1	1	1
64	9.6082e-05	3	1	1	1
65	0.0001035	3	1	1	1
66	0.00013381	3	1	1	1
67	0.00016821	3	1	1	1
68	0.00022056	3	1	1	1
69	0.00025211	3	1	1	1
70	0.0002633	3	1	1	1
71	0.00025333	3	1	1	1
72	0.00023561	3	1	1	1
1	0.00083645	4	1	2	1
2	0.00085755	4	1	2	1
3	0.00093304	4	1	2	1
4	0.00093251	4	1	2	1
5	0.00098261	4	1	2	1
6	0.00097509	4	1	2	1
7	0.0010064	4	1	2	1
8	0.0010616	4	1	2	1
9	0.0011357	4	1	2	1
10	0.0011668	4	1	2	1
11	0.0012125	4	1	2	1
12	0.0012298	4	1	2	1
13	0.0012435	4	1	2	1
14	0.0012462	4	1	2	1
15	0.0011152	4	1	2	1
16	0.00094477	4	1	2	1
17	8.9624e-05	4	1	2	1
18	0	4	1	2	1
19	0	4	1	2	1
20	0	4	1	2	1
21	0	4	1	2	1
22	0.00012004	4	1	2	1
23	0.00067297	4	1	2	1
24	0.00067101	4	1	2	1
25	0.00078111	4	1	2	1
26	0.00092886	4	1	2	1
27	0.00098176	4	1	2	1
28	0.00088091	4	1	2	1
29	0.00083815	4	1	2	1
30	0.00086041	4	1	2	1
31	0.00086216	4	1	2	1
32	0.00077187	4	1	2	1
33	0.00071859	4	1	2	1
34	0.00070958	4	1	2	1
35	0.0007534	4	1	2	1
36	0.00016368	4	1	2	1
37	0.00088443	4	1	2	1
38	0.00080762	4	1	2	1
39	0.00086094	4	1	2	1
40	0.00096283	4	1	2	1
41	0.00096856	4	1	2	1
42	0.00096863	4	1	2	1
43	0.0010017	4	1	2	1
44	0.001037	4	1	2	1
45	0.0011098	4	1	2	1
46	0.0011627	4	1	2	1
47	0.0011479	4	1	2	1
48	0.0011932	4	1	2	1
49	0.0010673	4	1	2	1
50	0.00091499	4	1	2	1
51	0	4	1	2	1
52	0.00017116	4	1	2	1
53	0	4	1	2	1
54	1.3483e-05	4	1	2	1
55	0.00039513	4	1	2	1
56	7.4588e-08	4	1	2	1
57	0.0011987	4	1	2	1
58	0.0012128	4	1	2	1
59	0.0012814	4	1	2	1
60	0.0011822	4	1	2	1
61	0.0011312	4	1	2	1
62	0.000994	4	1	2	1
63	0.0010093	4	1	2	1
64	0.0010011	4	1	2	1
65	0.00095596	4	1	2	1
66	0.00089179	4	1	2	1
67	0.00094493	4	1	2	1
68	0.00097923	4	1	2	1
69	0.00085026	4	1	2	1
70	0.00084957	4	1	2	1
71	0.00080668	4	1	2	1
72	0.00067266	4	1	2	1
1	0.00064192	5	1	2	1
2	0.00065364	5	1	2	1
3	0.00075802	5	1	2	1
4	0.0008321	5	1	2	1
5	0.00092461	5	1	2	1
6	0.000908	5	1	2	1
7	0.00090126	5	1	2	1
8	0.00092275	5	1	2	1
9	0.00099398	5	1	2	1
10	0.00097403	5	1	2	1
11	0.0010424	5	1	2	1
12	0.0010664	5	1	2	1
13	0.0010694	5	1	2	1
14	0.0010475	5	1	2	1
15	0.00099249	5	1	2	1
16	0.00098718	5	1	2	1
17	0	5	1	2	1
18	0.00020436	5	1	2	1
19	0	5	1	2	1
20	0.00022722	5	1	2	1
21	0	5	1	2	1
22	0.00078881	5	1	2	1
23	0.00070535	5	1	2	1
24	0.00068646	5	1	2	1
25	0.00056035	5	1	2	1
26	0.00051476	5	1	2	1
27	0.00054819	5	1	2	1
28	0.00051581	5	1	2	1
29	0.00045713	5	1	2	1
30	0.00039329	5	1	2	1
31	0.00040427	5	1	2	1
32	0.00038496	5	1	2	1
33	0.00049384	5	1	2	1
34	0.00048159	5	1	2	1
35	0.0005459	5	1	2	1
36	0.00017444	5	1	2	1
37	0.00060139	5	1	2	1
38	0.00058708	5	1	2	1
39	0.00064799	5	1	2	1
40	0.00064257	5	1	2	1
41	0.00061355	5	1	2	1
42	0.00059713	5	1	2	1
43	0.00060386	5	1	2	1
44	0.00063313	5	1	2	1
45	0.00065309	5	1	2	1
46	0.00075793	5	1	2	1
47	0.00080864	5	1	2	1
48	0.0007945	5	1	2	1
49	0.00094239	5	1	2	1
50	0.00099872	5	1	2	1
51	0.00066604	5	1	2	1
52	0.00086029	5	1	2	1
53	0.0010342	5	1	2	1
54	0.00078707	5	1	2	1
55	0.0010097	5	1	2	1
56	0.00070598	5	1	2	1
57	0.00094976	5	1	2	1
58	0.0010534	5	1	2	1
59	0.00098489	5	1	2	1
60	0.00090748	5	1	2	1
61	0.00097825	5	1	2	1
62	0.00092167	5	1	2	1
63	0.00095597	5	1	2	1
64	0.00083712	5	1	2	1
65	0.00086645	5	1	2	1
66	0.00078081	5	1	2	1
67	0.00083391	5	1	2	1
68	0.00089861	5	1	2	1
69	0.0008323	5	1	2	1
70	0.00072628	5	1	2	1
71	0.00065857	5	1	2	1
72	0.00046615	5	1	2	1
1	0.00062399	6	1	2	1
2	0.00064679	6	1	2	1
3	0.00070899	6	1	2	1
4	0.0007159	6	1	2	1
5	0.00086338	6	1	2	1
6	0.00080198	6	1	2	1
7	0.00083417	6	1	2	1
8	0.0008256	6	1	2	1
9	0.0007615	6	1	2	1
10	0.00081537	6	1	2	1
11	0.00077348	6	1	2	1
12	0.00074656	6	1	2	1
13	0.00098456	6	1	2	1
14	0.00079575	6	1	2	1
15	0.00093767	6	1	2	1
16	0.00079572	6	1	2	1
17	0.00057653	6	1	2	1
18	0.00020543	6	1	2	1
19	0	6	1	2	1
20	0.00019831	6	1	2	1
21	0.00039658	6	1	2	1
22	0.00055078	6	1	2	1
23	0.00060521	6	1	2	1
24	0.0005565	6	1	2	1
25	0.00057212	6	1	2	1
26	0.00051862	6	1	2	1
27	0.0005813	6	1	2	1
28	0.00061978	6	1	2	1
29	0.00058483	6	1	2	1
30	0.00054976	6	1	2	1
31	0.00050589	6	1	2	1
32	0.00032472	6	1	2	1
33	0.00050403	6	1	2	1
34	0.00042595	6	1	2	1
35	0.00048749	6	1	2	1
36	0.00017853	6	1	2	1
37	0.00053135	6	1	2	1
38	0.00056064	6	1	2	1
39	0.00058382	6	1	2	1
40	0.00063615	6	1	2	1
41	0.0006244	6	1	2	1
42	0.00051567	6	1	2	1
43	0.00050754	6	1	2	1
44	0.00053369	6	1	2	1
45	0.00055496	6	1	2	1
46	0.00051468	6	1	2	1
47	0.00053617	6	1	2	1
48	0.00057461	6	1	2	1
49	0.000551	6	1	2	1
50	0.00049183	6	1	2	1
51	0.00050614	6	1	2	1
52	0.00049243	6	1	2	1
53	0.00038982	6	1	2	1
54	0.00021917	6	1	2	1
55	0.0004293	6	1	2	1
56	0.0005156	6	1	2	1
57	0.00057259	6	1	2	1
58	0.00064277	6	1	2	1
59	0.00066326	6	1	2	1
60	0.00078739	6	1	2	1
61	0.00076608	6	1	2	1
62	0.00074878	6	1	2	1
63	0.00073955	6	1	2	1
64	0.00072979	6	1	2	1
65	0.00070222	6	1	2	1
66	0.00076889	6	1	2	1
67	0.00075877	6	1	2	1
68	0.00075838	6	1	2	1
69	0.00065965	6	1	2	1
70	0.00071998	6	1	2	1
71	0.00065006	6	1	2	1
72	0.00048881	6	1	2	1
1	0.00011467	7	1	3	1
2	0.00010653	7	1	3	1
3	0.00011723	7	1	3	1
4	0.0001107	7	1	3	1
5	0.00011897	7	1	3	1
6	0.0001142	7	1	3	1
7	0.00010495	7	1	3	1
8	8.6382e-05	7	1	3	1
9	8.1647e-05	7	1	3	1
10	8.7658e-05	7	1	3	1
11	9.1543e-05	7	1	3	1
12	8.2091e-05	7	1	3	1
13	7.5719e-05	7	1	3	1
14	7.3835e-05	7	1	3	1
15	8.4352e-05	7	1	3	1
16	8.5126e-05	7	1	3	1
17	0.00011877	7	1	3	1
18	0.00035535	7	1	3	1
19	0.00010772	7	1	3	1
20	0	7	1	3	1
21	8.5736e-06	7	1	3	1
22	5.1379e-05	7	1	3	1
23	6.4198e-05	7	1	3	1
24	5.0258e-05	7	1	3	1
25	4.5345e-05	7	1	3	1
26	4.9171e-05	7	1	3	1
27	5.0956e-05	7	1	3	1
28	5.8636e-05	7	1	3	1
29	5.1132e-05	7	1	3	1
30	5.5537e-05	7	1	3	1
31	5.5695e-05	7	1	3	1
32	6.5036e-05	7	1	3	1
33	7.4145e-05	7	1	3	1
34	9.0939e-05	7	1	3	1
35	0.00010436	7	1	3	1
36	4.4969e-05	7	1	3	1
37	9.7409e-05	7	1	3	1
38	8.8127e-05	7	1	3	1
39	8.4096e-05	7	1	3	1
40	7.8361e-05	7	1	3	1
41	7.995e-05	7	1	3	1
42	6.4009e-05	7	1	3	1
43	5.7757e-05	7	1	3	1
44	5.7587e-05	7	1	3	1
45	5.0339e-05	7	1	3	1
46	5.3514e-05	7	1	3	1
47	4.9858e-05	7	1	3	1
48	3.8546e-05	7	1	3	1
49	4.3655e-05	7	1	3	1
50	2.8045e-05	7	1	3	1
51	0	7	1	3	1
52	0	7	1	3	1
53	0	7	1	3	1
54	0	7	1	3	1
55	8.3691e-05	7	1	3	1
56	5.1586e-05	7	1	3	1
57	5.9647e-05	7	1	3	1
58	7.5812e-05	7	1	3	1
59	6.5825e-05	7	1	3	1
60	6.1282e-05	7	1	3	1
61	6.7895e-05	7	1	3	1
62	6.9817e-05	7	1	3	1
63	7.9183e-05	7	1	3	1
64	7.647e-05	7	1	3	1
65	8.0574e-05	7	1	3	1
66	9.8798e-05	7	1	3	1
67	0.00012139	7	1	3	1
68	0.00012929	7	1	3	1
69	0.00012049	7	1	3	1
70	0.00013088	7	1	3	1
71	0.00013367	7	1	3	1
72	0.00012196	7	1	3	1
1	0.00026501	8	1	3	1
2	0.00025414	8	1	3	1
3	0.00023632	8	1	3	1
4	0.00021294	8	1	3	1
5	0.00018225	8	1	3	1
6	0.00016523	8	1	3	1
7	0.0001554	8	1	3	1
8	0.00014483	8	1	3	1
9	0.00012849	8	1	3	1
10	0.00011234	8	1	3	1
11	0.00010828	8	1	3	1
12	9.9888e-05	8	1	3	1
13	9.5666e-05	8	1	3	1
14	0.00010534	8	1	3	1
15	0.00010523	8	1	3	1
16	9.9721e-05	8	1	3	1
17	0.00012357	8	1	3	1
18	0.00016446	8	1	3	1
19	0	8	1	3	1
20	0	8	1	3	1
21	5.9123e-06	8	1	3	1
22	4.5155e-05	8	1	3	1
23	5.7779e-05	8	1	3	1
24	5.9175e-05	8	1	3	1
25	6.5765e-05	8	1	3	1
26	6.9473e-05	8	1	3	1
27	8.4683e-05	8	1	3	1
28	9.1115e-05	8	1	3	1
29	9.9145e-05	8	1	3	1
30	0.00010958	8	1	3	1
31	0.00012846	8	1	3	1
32	0.00015985	8	1	3	1
33	0.00017606	8	1	3	1
34	0.00022068	8	1	3	1
35	0.00025871	8	1	3	1
36	0.00015494	8	1	3	1
37	0.00023846	8	1	3	1
38	0.00020649	8	1	3	1
39	0.0001803	8	1	3	1
40	0.00016221	8	1	3	1
41	0.00016298	8	1	3	1
42	0.00015171	8	1	3	1
43	0.00013288	8	1	3	1
44	0.00010929	8	1	3	1
45	0.00010444	8	1	3	1
46	9.573e-05	8	1	3	1
47	7.6579e-05	8	1	3	1
48	6.8353e-05	8	1	3	1
49	4.8027e-05	8	1	3	1
50	2.9672e-05	8	1	3	1
51	0	8	1	3	1
52	0	8	1	3	1
53	0	8	1	3	1
54	0	8	1	3	1
55	3.8272e-05	8	1	3	1
56	6.3414e-05	8	1	3	1
57	6.7267e-05	8	1	3	1
58	6.6998e-05	8	1	3	1
59	7.3364e-05	8	1	3	1
60	8.4034e-05	8	1	3	1
61	8.242e-05	8	1	3	1
62	7.8538e-05	8	1	3	1
63	9.0974e-05	8	1	3	1
64	8.5898e-05	8	1	3	1
65	0.00010085	8	1	3	1
66	0.00012568	8	1	3	1
67	0.00016004	8	1	3	1
68	0.00021384	8	1	3	1
69	0.00024711	8	1	3	1
70	0.00025494	8	1	3	1
71	0.00028563	8	1	3	1
72	0.00026483	8	1	3	1
1	3.3198e-05	9	1	1	2
2	2.3387e-05	9	1	1	2
3	2.1359e-05	9	1	1	2
4	1.7209e-05	9	1	1	2
5	1.6065e-05	9	1	1	2
6	1.4616e-05	9	1	1	2
7	1.3788e-05	9	1	1	2
8	1.3519e-05	9	1	1	2
9	1.4956e-05	9	1	1	2
10	1.089e-05	9	1	1	2
11	8.0649e-06	9	1	1	2
12	7.3333e-06	9	1	1	2
13	6.6069e-06	9	1	1	2
14	5.4278e-06	9	1	1	2
15	4.3325e-06	9	1	1	2
16	3.6879e-06	9	1	1	2
17	2.885e-06	9	1	1	2
18	3.7147e-06	9	1	1	2
19	5.6469e-06	9	1	1	2
20	9.3075e-06	9	1	1	2
21	8.0379e-06	9	1	1	2
22	5.7926e-06	9	1	1	2
23	3.794e-06	9	1	1	2
24	2.39e-06	9	1	1	2
25	2.6748e-06	9	1	1	2
26	2.3847e-06	9	1	1	2
27	3.7506e-06	9	1	1	2
28	4.1072e-06	9	1	1	2
29	4.3559e-06	9	1	1	2
30	6.0687e-06	9	1	1	2
31	5.51e-06	9	1	1	2
32	5.8926e-06	9	1	1	2
33	4.828e-06	9	1	1	2
34	7.6615e-06	9	1	1	2
35	7.1863e-06	9	1	1	2
36	8.3094e-06	9	1	1	2
37	3.3976e-05	9	1	1	2
38	2.7871e-05	9	1	1	2
39	2.2977e-05	9	1	1	2
40	1.9625e-05	9	1	1	2
41	1.9115e-05	9	1	1	2
42	1.7742e-05	9	1	1	2
43	1.4618e-05	9	1	1	2
44	1.2947e-05	9	1	1	2
45	1.2436e-05	9	1	1	2
46	1.0038e-05	9	1	1	2
47	7.3932e-06	9	1	1	2
48	6.3013e-06	9	1	1	2
49	5.175e-06	9	1	1	2
50	4.8721e-06	9	1	1	2
51	4.1536e-06	9	1	1	2
52	3.523e-06	9	1	1	2
53	4.0422e-06	9	1	1	2
54	4.4425e-06	9	1	1	2
55	2.3183e-06	9	1	1	2
56	2.0396e-06	9	1	1	2
57	3.793e-06	9	1	1	2
58	4.0091e-06	9	1	1	2
59	3.2459e-06	9	1	1	2
60	2.8003e-06	9	1	1	2
61	2.8676e-06	9	1	1	2
62	3.3998e-06	9	1	1	2
63	3.865e-06	9	1	1	2
64	4.5168e-06	9	1	1	2
65	4.8574e-06	9	1	1	2
66	5.7522e-06	9	1	1	2
67	7.9049e-06	9	1	1	2
68	1.0209e-05	9	1	1	2
69	1.0696e-05	9	1	1	2
70	1.229e-05	9	1	1	2
71	1.2812e-05	9	1	1	2
72	1.0317e-05	9	1	1	2
1	4.4749e-05	10	1	1	2
2	5.3257e-05	10	1	1	2
3	5.3801e-05	10	1	1	2
4	5.6857e-05	10	1	1	2
5	5.7394e-05	10	1	1	2
6	5.2559e-05	10	1	1	2
7	4.7481e-05	10	1	1	2
8	3.984e-05	10	1	1	2
9	2.8335e-05	10	1	1	2
10	2.6711e-05	10	1	1	2
11	2.6427e-05	10	1	1	2
12	1.9198e-05	10	1	1	2
13	1.5074e-05	10	1	1	2
14	1.1804e-05	10	1	1	2
15	9.815e-06	10	1	1	2
16	9.4439e-06	10	1	1	2
17	8.7185e-06	10	1	1	2
18	6.5956e-06	10	1	1	2
19	8.637e-06	10	1	1	2
20	9.6262e-06	10	1	1	2
21	8.2375e-06	10	1	1	2
22	6.798e-06	10	1	1	2
23	8.31e-06	10	1	1	2
24	1.0282e-05	10	1	1	2
25	9.4339e-06	10	1	1	2
26	7.7549e-06	10	1	1	2
27	7.9479e-06	10	1	1	2
28	1.0504e-05	10	1	1	2
29	1.3007e-05	10	1	1	2
30	1.3655e-05	10	1	1	2
31	2.1644e-05	10	1	1	2
32	2.7574e-05	10	1	1	2
33	3.5051e-05	10	1	1	2
34	3.5661e-05	10	1	1	2
35	3.3533e-05	10	1	1	2
36	2.1006e-05	10	1	1	2
37	3.6858e-05	10	1	1	2
38	3.6073e-05	10	1	1	2
39	2.9422e-05	10	1	1	2
40	2.9854e-05	10	1	1	2
41	2.2304e-05	10	1	1	2
42	2.154e-05	10	1	1	2
43	1.6876e-05	10	1	1	2
44	1.5056e-05	10	1	1	2
45	1.1646e-05	10	1	1	2
46	1.0828e-05	10	1	1	2
47	9.1627e-06	10	1	1	2
48	8.7444e-06	10	1	1	2
49	5.2125e-06	10	1	1	2
50	5.4084e-06	10	1	1	2
51	3.4248e-06	10	1	1	2
52	3.0449e-06	10	1	1	2
53	2.4234e-06	10	1	1	2
54	2.1011e-06	10	1	1	2
55	1.9934e-06	10	1	1	2
56	1.948e-06	10	1	1	2
57	2.3712e-06	10	1	1	2
58	1.81e-06	10	1	1	2
59	2.3305e-06	10	1	1	2
60	3.1289e-06	10	1	1	2
61	4.658e-06	10	1	1	2
62	6.5362e-06	10	1	1	2
63	8.2829e-06	10	1	1	2
64	1.0611e-05	10	1	1	2
65	1.3269e-05	10	1	1	2
66	1.6494e-05	10	1	1	2
67	2.4399e-05	10	1	1	2
68	2.6374e-05	10	1	1	2
69	3.2023e-05	10	1	1	2
70	3.8259e-05	10	1	1	2
71	3.5092e-05	10	1	1	2
72	3.0304e-05	10	1	1	2
1	0.00013133	11	1	3	2
2	0.00014351	11	1	3	2
3	0.00015325	11	1	3	2
4	0.00014784	11	1	3	2
5	0.0001483	11	1	3	2
6	0.00013725	11	1	3	2
7	0.00011936	11	1	3	2
8	9.6997e-05	11	1	3	2
9	9.2346e-05	11	1	3	2
10	8.295e-05	11	1	3	2
11	7.9022e-05	11	1	3	2
12	6.5283e-05	11	1	3	2
13	5.2875e-05	11	1	3	2
14	4.8338e-05	11	1	3	2
15	3.7703e-05	11	1	3	2
16	1.9087e-05	11	1	3	2
17	0	11	1	3	2
18	0	11	1	3	2
19	0	11	1	3	2
20	2.0248e-05	11	1	3	2
21	2.8672e-05	11	1	3	2
22	3.7635e-05	11	1	3	2
23	4.3193e-05	11	1	3	2
24	4.5644e-05	11	1	3	2
25	4.9193e-05	11	1	3	2
26	5.082e-05	11	1	3	2
27	5.2931e-05	11	1	3	2
28	5.107e-05	11	1	3	2
29	5.616e-05	11	1	3	2
30	6.2011e-05	11	1	3	2
31	7.28e-05	11	1	3	2
32	8.746e-05	11	1	3	2
33	0.00010843	11	1	3	2
34	0.00013274	11	1	3	2
35	0.00014334	11	1	3	2
36	8.183e-05	11	1	3	2
37	0.00010404	11	1	3	2
38	9.6946e-05	11	1	3	2
39	8.4484e-05	11	1	3	2
40	7.6437e-05	11	1	3	2
41	6.9727e-05	11	1	3	2
42	5.9778e-05	11	1	3	2
43	6.003e-05	11	1	3	2
44	5.1611e-05	11	1	3	2
45	5.3781e-05	11	1	3	2
46	5.1911e-05	11	1	3	2
47	5.268e-05	11	1	3	2
48	4.5965e-05	11	1	3	2
49	3.6662e-05	11	1	3	2
50	2.6446e-05	11	1	3	2
51	1.2275e-05	11	1	3	2
52	0	11	1	3	2
53	0	11	1	3	2
54	0	11	1	3	2
55	0	11	1	3	2
56	0	11	1	3	2
57	0	11	1	3	2
58	1.0287e-05	11	1	3	2
59	2.1825e-05	11	1	3	2
60	3.5787e-05	11	1	3	2
61	4.3012e-05	11	1	3	2
62	5.0878e-05	11	1	3	2
63	5.6023e-05	11	1	3	2
64	6.6372e-05	11	1	3	2
65	8.0048e-05	11	1	3	2
66	9.2132e-05	11	1	3	2
67	0.00010458	11	1	3	2
68	0.00011396	11	1	3	2
69	0.00012395	11	1	3	2
70	0.00012538	11	1	3	2
71	0.00012273	11	1	3	2
72	0.00012363	11	1	3	2
1	3.1368e-05	12	1	3	2
2	3.0013e-05	12	1	3	2
3	3.0687e-05	12	1	3	2
4	3.5814e-05	12	1	3	2
5	3.7241e-05	12	1	3	2
6	3.7006e-05	12	1	3	2
7	3.494e-05	12	1	3	2
8	3.1661e-05	12	1	3	2
9	2.848e-05	12	1	3	2
10	2.8807e-05	12	1	3	2
11	2.9056e-05	12	1	3	2
12	2.8045e-05	12	1	3	2
13	2.422e-05	12	1	3	2
14	2.9478e-05	12	1	3	2
15	2.829e-05	12	1	3	2
16	3.1011e-05	12	1	3	2
17	2.9958e-05	12	1	3	2
18	5.2729e-05	12	1	3	2
19	1.2808e-05	12	1	3	2
20	0	12	1	3	2
21	4.2404e-06	12	1	3	2
22	1.2588e-05	12	1	3	2
23	1.7021e-05	12	1	3	2
24	2.0794e-05	12	1	3	2
25	1.9518e-05	12	1	3	2
26	1.9854e-05	12	1	3	2
27	2.1067e-05	12	1	3	2
28	1.8406e-05	12	1	3	2
29	2.032e-05	12	1	3	2
30	2.0746e-05	12	1	3	2
31	2.5247e-05	12	1	3	2
32	2.3643e-05	12	1	3	2
33	2.8462e-05	12	1	3	2
34	2.8506e-05	12	1	3	2
35	3.6435e-05	12	1	3	2
36	2.163e-05	12	1	3	2
37	2.8163e-05	12	1	3	2
38	2.5417e-05	12	1	3	2
39	2.3251e-05	12	1	3	2
40	1.9089e-05	12	1	3	2
41	1.7188e-05	12	1	3	2
42	1.8568e-05	12	1	3	2
43	1.8545e-05	12	1	3	2
44	2.2061e-05	12	1	3	2
45	1.6389e-05	12	1	3	2
46	1.8096e-05	12	1	3	2
47	1.676e-05	12	1	3	2
48	1.8076e-05	12	1	3	2
49	1.4202e-05	12	1	3	2
50	6.8904e-06	12	1	3	2
51	5.2736e-07	12	1	3	2
52	0	12	1	3	2
53	0	12	1	3	2
54	0	12	1	3	2
55	0	12	1	3	2
56	3.2145e-06	12	1	3	2
57	1.7737e-05	12	1	3	2
58	2.5798e-05	12	1	3	2
59	2.9464e-05	12	1	3	2
60	2.5908e-05	12	1	3	2
61	2.6231e-05	12	1	3	2
62	2.4413e-05	12	1	3	2
63	2.5447e-05	12	1	3	2
64	2.3847e-05	12	1	3	2
65	2.4119e-05	12	1	3	2
66	2.6123e-05	12	1	3	2
67	2.9801e-05	12	1	3	2
68	3.1031e-05	12	1	3	2
69	3.5663e-05	12	1	3	2
70	4.8263e-05	12	1	3	2
71	4.368e-05	12	1	3	2
72	3.4483e-05	12	1	3	2
1	0.00085297	13	1	2	3
2	0.00082482	13	1	2	3
3	0.0010618	13	1	2	3
4	0.001007	13	1	2	3
5	0.0010391	13	1	2	3
6	0.0010574	13	1	2	3
7	0.0009936	13	1	2	3
8	0.00092938	13	1	2	3
9	0.00095805	13	1	2	3
10	0.00090428	13	1	2	3
11	0.00093966	13	1	2	3
12	0.00065008	13	1	2	3
13	0.00077881	13	1	2	3
14	0	13	1	2	3
15	0	13	1	2	3
16	0	13	1	2	3
17	0	13	1	2	3
18	0	13	1	2	3
19	0	13	1	2	3
20	0	13	1	2	3
21	0.00055106	13	1	2	3
22	0.00066196	13	1	2	3
23	0.0005988	13	1	2	3
24	0.00058401	13	1	2	3
25	0.00047594	13	1	2	3
26	0.00064541	13	1	2	3
27	0.00070999	13	1	2	3
28	0.0004532	13	1	2	3
29	0.00072673	13	1	2	3
30	0.00080075	13	1	2	3
31	0.00086592	13	1	2	3
32	0.00066967	13	1	2	3
33	0.00078117	13	1	2	3
34	0.00077261	13	1	2	3
35	0.00081424	13	1	2	3
36	0.00027048	13	1	2	3
37	0.00070819	13	1	2	3
38	0.00080015	13	1	2	3
39	0.00085635	13	1	2	3
40	0.00078423	13	1	2	3
41	0.0008123	13	1	2	3
42	0.00084552	13	1	2	3
43	0.00071747	13	1	2	3
44	0.00082623	13	1	2	3
45	0.00075501	13	1	2	3
46	0.00073922	13	1	2	3
47	0.00081357	13	1	2	3
48	0.00087168	13	1	2	3
49	0.00063129	13	1	2	3
50	0.00077564	13	1	2	3
51	0.00057502	13	1	2	3
52	0.0005983	13	1	2	3
53	0.00056572	13	1	2	3
54	0.00035666	13	1	2	3
55	0.00043143	13	1	2	3
56	0.00049929	13	1	2	3
57	0.00052154	13	1	2	3
58	0.00041829	13	1	2	3
59	0.00044067	13	1	2	3
60	0.00020821	13	1	2	3
61	0.00040493	13	1	2	3
62	0.00052286	13	1	2	3
63	0.00058601	13	1	2	3
64	0.0007189	13	1	2	3
65	0.00091295	13	1	2	3
66	0.00099345	13	1	2	3
67	0.00095118	13	1	2	3
68	0.000903	13	1	2	3
69	0.00085455	13	1	2	3
70	0.00090739	13	1	2	3
71	0.00090107	13	1	2	3
72	0.00066729	13	1	2	3
1	0.00055782	14	1	2	3
2	0.00056958	14	1	2	3
3	0.00057301	14	1	2	3
4	0.00061421	14	1	2	3
5	0.00062059	14	1	2	3
6	0.0006377	14	1	2	3
7	0.00067091	14	1	2	3
8	0.00056832	14	1	2	3
9	0.00068197	14	1	2	3
10	0.00061675	14	1	2	3
11	0.00070892	14	1	2	3
12	0.00064472	14	1	2	3
13	0.00060919	14	1	2	3
14	0.00057343	14	1	2	3
15	0.00048102	14	1	2	3
16	0.00039702	14	1	2	3
17	0.00036531	14	1	2	3
18	1.6796e-05	14	1	2	3
19	0	14	1	2	3
20	0	14	1	2	3
21	0	14	1	2	3
22	0.00015798	14	1	2	3
23	0.00023866	14	1	2	3
24	0.000282	14	1	2	3
25	0.00030036	14	1	2	3
26	0.00033157	14	1	2	3
27	0.00032665	14	1	2	3
28	0.0003717	14	1	2	3
29	0.00033322	14	1	2	3
30	0.00037749	14	1	2	3
31	0.00038496	14	1	2	3
32	0.00036333	14	1	2	3
33	0.00036178	14	1	2	3
34	0.00045981	14	1	2	3
35	0.00053649	14	1	2	3
36	6.6643e-05	14	1	2	3
37	0.00047971	14	1	2	3
38	0.00050508	14	1	2	3
39	0.00049536	14	1	2	3
40	0.00054803	14	1	2	3
41	0.00053538	14	1	2	3
42	0.00062204	14	1	2	3
43	0.00054884	14	1	2	3
44	0.00056887	14	1	2	3
45	0.00058065	14	1	2	3
46	0.00056677	14	1	2	3
47	0.0005483	14	1	2	3
48	0.00025458	14	1	2	3
49	0.00016844	14	1	2	3
50	0	14	1	2	3
51	0	14	1	2	3
52	0	14	1	2	3
53	0	14	1	2	3
54	0	14	1	2	3
55	0	14	1	2	3
56	0	14	1	2	3
57	0.0003866	14	1	2	3
58	0.00041494	14	1	2	3
59	0.00042929	14	1	2	3
60	0.00056724	14	1	2	3
61	0.00045229	14	1	2	3
62	0.00055183	14	1	2	3
63	0.00057436	14	1	2	3
64	0.00060396	14	1	2	3
65	0.00056406	14	1	2	3
66	0.00058543	14	1	2	3
67	0.00050337	14	1	2	3
68	0.00053732	14	1	2	3
69	0.00053508	14	1	2	3
70	0.00052517	14	1	2	3
71	0.0004302	14	1	2	3
72	0.00044532	14	1	2	3
1	3.948e-05	15	2	1	1
2	4.1189e-05	15	2	1	1
3	4.0299e-05	15	2	1	1
4	4.2363e-05	15	2	1	1
5	3.938e-05	15	2	1	1
6	3.0474e-05	15	2	1	1
7	2.3789e-05	15	2	1	1
8	2.2309e-05	15	2	1	1
9	2.2251e-05	15	2	1	1
10	2.0231e-05	15	2	1	1
11	2.3988e-05	15	2	1	1
12	2.5497e-05	15	2	1	1
13	2.3838e-05	15	2	1	1
14	2.0718e-05	15	2	1	1
15	1.9166e-05	15	2	1	1
16	1.8415e-05	15	2	1	1
17	1.8116e-05	15	2	1	1
18	2.0516e-05	15	2	1	1
19	1.7391e-05	15	2	1	1
20	1.9039e-05	15	2	1	1
21	1.807e-05	15	2	1	1
22	1.8356e-05	15	2	1	1
23	1.9405e-05	15	2	1	1
24	1.8291e-05	15	2	1	1
25	1.9219e-05	15	2	1	1
26	1.876e-05	15	2	1	1
27	1.7113e-05	15	2	1	1
28	1.7922e-05	15	2	1	1
29	1.7972e-05	15	2	1	1
30	1.7892e-05	15	2	1	1
31	2.0163e-05	15	2	1	1
32	2.277e-05	15	2	1	1
33	2.2791e-05	15	2	1	1
34	2.6911e-05	15	2	1	1
35	3.2174e-05	15	2	1	1
36	3.0187e-05	15	2	1	1
37	2.9944e-05	15	2	1	1
38	2.9315e-05	15	2	1	1
39	2.3745e-05	15	2	1	1
40	2.4292e-05	15	2	1	1
41	2.073e-05	15	2	1	1
42	1.8738e-05	15	2	1	1
43	1.6984e-05	15	2	1	1
44	1.53e-05	15	2	1	1
45	1.4471e-05	15	2	1	1
46	1.2883e-05	15	2	1	1
47	1.3862e-05	15	2	1	1
48	1.4431e-05	15	2	1	1
49	1.6593e-05	15	2	1	1
50	1.6029e-05	15	2	1	1
51	1.4375e-05	15	2	1	1
52	1.5381e-05	15	2	1	1
53	1.4863e-05	15	2	1	1
54	1.6062e-05	15	2	1	1
55	1.8901e-05	15	2	1	1
56	1.6473e-05	15	2	1	1
57	1.6053e-05	15	2	1	1
58	1.6921e-05	15	2	1	1
59	1.6972e-05	15	2	1	1
60	1.6554e-05	15	2	1	1
61	1.7801e-05	15	2	1	1
62	1.8224e-05	15	2	1	1
63	2.0601e-05	15	2	1	1
64	2.2985e-05	15	2	1	1
65	2.486e-05	15	2	1	1
66	2.5242e-05	15	2	1	1
67	2.917e-05	15	2	1	1
68	3.1006e-05	15	2	1	1
69	3.5882e-05	15	2	1	1
70	4.2215e-05	15	2	1	1
71	4.2135e-05	15	2	1	1
72	3.7686e-05	15	2	1	1
1	0.0014052	16	2	2	1
2	0.0010894	16	2	2	1
3	0.00079961	16	2	2	1
4	0.00076861	16	2	2	1
5	0.00077118	16	2	2	1
6	0.00094139	16	2	2	1
7	0.00087788	16	2	2	1
8	0.00086714	16	2	2	1
9	0.00094223	16	2	2	1
10	0.00090198	16	2	2	1
11	0.00093017	16	2	2	1
12	0.00094924	16	2	2	1
13	0.00099057	16	2	2	1
14	0.00106	16	2	2	1
15	0.0010364	16	2	2	1
16	0.0011312	16	2	2	1
17	0.0011854	16	2	2	1
18	0.0003522	16	2	2	1
19	0.0010315	16	2	2	1
20	0.00089459	16	2	2	1
21	0.00092399	16	2	2	1
22	0.00088177	16	2	2	1
23	0.00085566	16	2	2	1
24	0.00086495	16	2	2	1
25	0.00086946	16	2	2	1
26	0.00078875	16	2	2	1
27	0.00086924	16	2	2	1
28	0.00091845	16	2	2	1
29	0.00097533	16	2	2	1
30	0.00099837	16	2	2	1
31	0.0010697	16	2	2	1
32	0.0011434	16	2	2	1
33	0.001187	16	2	2	1
34	0.0008229	16	2	2	1
35	0.0011619	16	2	2	1
36	0.0011866	16	2	2	1
37	0.00070386	16	2	2	1
38	0.00066693	16	2	2	1
39	0.00069517	16	2	2	1
40	0.00070643	16	2	2	1
41	0.00069743	16	2	2	1
42	0.00072279	16	2	2	1
43	0.00074906	16	2	2	1
44	0.0007328	16	2	2	1
45	0.00071228	16	2	2	1
46	0.0006804	16	2	2	1
47	0.00073608	16	2	2	1
48	0.00073283	16	2	2	1
49	0.00072153	16	2	2	1
50	0.00072043	16	2	2	1
51	0.00082396	16	2	2	1
52	0.0008761	16	2	2	1
53	0.00091731	16	2	2	1
54	0.00022392	16	2	2	1
55	0.0010293	16	2	2	1
56	0.0010592	16	2	2	1
57	0.001126	16	2	2	1
58	0.0011905	16	2	2	1
59	0.0011787	16	2	2	1
60	0.0012091	16	2	2	1
61	0.0011676	16	2	2	1
62	0.0011132	16	2	2	1
63	0.0011533	16	2	2	1
64	0.0011371	16	2	2	1
65	0.00119	16	2	2	1
66	0.00093707	16	2	2	1
67	0.0009469	16	2	2	1
68	0.00095608	16	2	2	1
69	0.00046935	16	2	2	1
70	0.00045514	16	2	2	1
71	0.0013415	16	2	2	1
72	0.0013369	16	2	2	1
1	0.0015279	17	2	2	1
2	0.0013321	17	2	2	1
3	0.0010538	17	2	2	1
4	0.0011581	17	2	2	1
5	0.0014121	17	2	2	1
6	0.0014393	17	2	2	1
7	0.001422	17	2	2	1
8	0.0013915	17	2	2	1
9	0.0013582	17	2	2	1
10	0.0012529	17	2	2	1
11	0.0012748	17	2	2	1
12	0.0012199	17	2	2	1
13	0.0012448	17	2	2	1
14	0.0012105	17	2	2	1
15	0.0012485	17	2	2	1
16	0.0011594	17	2	2	1
17	0.0012939	17	2	2	1
18	0.00030876	17	2	2	1
19	0.001212	17	2	2	1
20	0.0012035	17	2	2	1
21	0.0011554	17	2	2	1
22	0.0012172	17	2	2	1
23	0.0013035	17	2	2	1
24	0.0012317	17	2	2	1
25	0.001118	17	2	2	1
26	0.0011497	17	2	2	1
27	0.0011356	17	2	2	1
28	0.001099	17	2	2	1
29	0.0010863	17	2	2	1
30	0.0010658	17	2	2	1
31	0.0011049	17	2	2	1
32	0.0010467	17	2	2	1
33	0.0010081	17	2	2	1
34	0.00067085	17	2	2	1
35	0	17	2	2	1
36	0	17	2	2	1
37	0.0011574	17	2	2	1
38	0.0012051	17	2	2	1
39	0.0012762	17	2	2	1
40	0.0011967	17	2	2	1
41	0.0011689	17	2	2	1
42	0.0011178	17	2	2	1
43	0.0010924	17	2	2	1
44	0.0010651	17	2	2	1
45	0.0011067	17	2	2	1
46	0.001038	17	2	2	1
47	0.0011313	17	2	2	1
48	0.0012041	17	2	2	1
49	0.0011587	17	2	2	1
50	0.0012767	17	2	2	1
51	0.0012745	17	2	2	1
52	0.0013858	17	2	2	1
53	0.0011863	17	2	2	1
54	9.719e-05	17	2	2	1
55	0.0012657	17	2	2	1
56	0.001312	17	2	2	1
57	0.0013218	17	2	2	1
58	0.0012508	17	2	2	1
59	0.0014	17	2	2	1
60	0.0013673	17	2	2	1
61	0.0014151	17	2	2	1
62	0.0013386	17	2	2	1
63	0.0013699	17	2	2	1
64	0.0013724	17	2	2	1
65	0.001363	17	2	2	1
66	0.0013036	17	2	2	1
67	0.001278	17	2	2	1
68	0.0012437	17	2	2	1
69	0	17	2	2	1
70	0	17	2	2	1
71	0	17	2	2	1
72	0	17	2	2	1
1	0.0011626	18	2	2	1
2	0.0012506	18	2	2	1
3	0.001201	18	2	2	1
4	0.0012622	18	2	2	1
5	0.0012648	18	2	2	1
6	0.001244	18	2	2	1
7	0.0011777	18	2	2	1
8	0.0011847	18	2	2	1
9	0.0012818	18	2	2	1
10	0.0012889	18	2	2	1
11	0.0013631	18	2	2	1
12	0.0014427	18	2	2	1
13	0.0015201	18	2	2	1
14	0.0016414	18	2	2	1
15	0.0016909	18	2	2	1
16	0.0015826	18	2	2	1
17	0.0013168	18	2	2	1
18	0.00016841	18	2	2	1
19	0.0010848	18	2	2	1
20	0.0010046	18	2	2	1
21	0.00091641	18	2	2	1
22	0.0010072	18	2	2	1
23	0.00099962	18	2	2	1
24	0.00098905	18	2	2	1
25	0.00092872	18	2	2	1
26	0.00096259	18	2	2	1
27	0.0010015	18	2	2	1
28	0.0009943	18	2	2	1
29	0.00097481	18	2	2	1
30	0.0010145	18	2	2	1
31	0.0010567	18	2	2	1
32	0.001111	18	2	2	1
33	0.0012632	18	2	2	1
34	0.0015333	18	2	2	1
35	0.0024254	18	2	2	1
36	0.0026768	18	2	2	1
37	0.0011238	18	2	2	1
38	0.0011765	18	2	2	1
39	0.001105	18	2	2	1
40	0.0010641	18	2	2	1
41	0.0010355	18	2	2	1
42	0.00095848	18	2	2	1
43	0.0009815	18	2	2	1
44	0.00096826	18	2	2	1
45	0.001069	18	2	2	1
46	0.0010259	18	2	2	1
47	0.0010317	18	2	2	1
48	0.00096127	18	2	2	1
49	0.0009287	18	2	2	1
50	0.00098635	18	2	2	1
51	0.0010091	18	2	2	1
52	0.00096514	18	2	2	1
53	0.0010207	18	2	2	1
54	0.00016174	18	2	2	1
55	0.0011333	18	2	2	1
56	0.0012946	18	2	2	1
57	0.0014388	18	2	2	1
58	0.0014357	18	2	2	1
59	0.0014285	18	2	2	1
60	0.0014101	18	2	2	1
61	0.001323	18	2	2	1
62	0.001381	18	2	2	1
63	0.0013537	18	2	2	1
64	0.0013661	18	2	2	1
65	0.0012938	18	2	2	1
66	0.0012226	18	2	2	1
67	0.0012917	18	2	2	1
68	0.0013425	18	2	2	1
69	0.0013616	18	2	2	1
70	0.0014819	18	2	2	1
71	0.0016496	18	2	2	1
72	0.0023134	18	2	2	1
1	0	19	2	3	1
2	1.9157e-05	19	2	3	1
3	5.6567e-05	19	2	3	1
4	7.8934e-05	19	2	3	1
5	9.1594e-05	19	2	3	1
6	9.6217e-05	19	2	3	1
7	9.6795e-05	19	2	3	1
8	0.00010689	19	2	3	1
9	0.00012824	19	2	3	1
10	0.00016266	19	2	3	1
11	0.00016808	19	2	3	1
12	0.00017055	19	2	3	1
13	0.00018306	19	2	3	1
14	0.00018046	19	2	3	1
15	0.0002001	19	2	3	1
16	0.00019016	19	2	3	1
17	0.00018297	19	2	3	1
18	6.6689e-05	19	2	3	1
19	0.00017828	19	2	3	1
20	0.00015886	19	2	3	1
21	0.00014141	19	2	3	1
22	0.00012289	19	2	3	1
23	0.00011929	19	2	3	1
24	0.0001031	19	2	3	1
25	8.8983e-05	19	2	3	1
26	9.1529e-05	19	2	3	1
27	7.8502e-05	19	2	3	1
28	7.706e-05	19	2	3	1
29	7.0365e-05	19	2	3	1
30	6.379e-05	19	2	3	1
31	6.31e-05	19	2	3	1
32	5.6904e-05	19	2	3	1
33	4.2292e-05	19	2	3	1
34	2.2392e-05	19	2	3	1
35	0	19	2	3	1
36	8.031e-05	19	2	3	1
37	0	19	2	3	1
38	0	19	2	3	1
39	3.7514e-05	19	2	3	1
40	5.3518e-05	19	2	3	1
41	6.8342e-05	19	2	3	1
42	7.0508e-05	19	2	3	1
43	7.7099e-05	19	2	3	1
44	7.576e-05	19	2	3	1
45	9.2346e-05	19	2	3	1
46	8.641e-05	19	2	3	1
47	8.9015e-05	19	2	3	1
48	0.0001108	19	2	3	1
49	0.0001071	19	2	3	1
50	0.00011227	19	2	3	1
51	0.00012566	19	2	3	1
52	0.00013069	19	2	3	1
53	0.00014122	19	2	3	1
54	6.3892e-05	19	2	3	1
55	0.00017941	19	2	3	1
56	0.00020572	19	2	3	1
57	0.00021302	19	2	3	1
58	0.00024125	19	2	3	1
59	0.00021562	19	2	3	1
60	0.00019713	19	2	3	1
61	0.00016684	19	2	3	1
62	0.00016873	19	2	3	1
63	0.00012624	19	2	3	1
64	0.00011716	19	2	3	1
65	0.0001025	19	2	3	1
66	8.3253e-05	19	2	3	1
67	7.4033e-05	19	2	3	1
68	6.7006e-05	19	2	3	1
69	5.4703e-05	19	2	3	1
70	4.3381e-05	19	2	3	1
71	8.4569e-06	19	2	3	1
72	2.6095e-05	19	2	3	1
1	1.484e-05	20	2	3	1
2	5.722e-05	20	2	3	1
3	8.1093e-05	20	2	3	1
4	8.8473e-05	20	2	3	1
5	9.769e-05	20	2	3	1
6	9.8222e-05	20	2	3	1
7	0.00011616	20	2	3	1
8	0.00012161	20	2	3	1
9	0.00012558	20	2	3	1
10	0.00015438	20	2	3	1
11	0.00016706	20	2	3	1
12	0.00019675	20	2	3	1
13	0.00020961	20	2	3	1
14	0.00019776	20	2	3	1
15	0.00019374	20	2	3	1
16	0.00018748	20	2	3	1
17	0.00018651	20	2	3	1
18	6.8301e-05	20	2	3	1
19	0.00016508	20	2	3	1
20	0.00016058	20	2	3	1
21	0.00015871	20	2	3	1
22	0.00014432	20	2	3	1
23	0.00013446	20	2	3	1
24	0.00013531	20	2	3	1
25	0.00011388	20	2	3	1
26	0.00010266	20	2	3	1
27	9.552e-05	20	2	3	1
28	8.6815e-05	20	2	3	1
29	7.7486e-05	20	2	3	1
30	7.7408e-05	20	2	3	1
31	7.4436e-05	20	2	3	1
32	6.3217e-05	20	2	3	1
33	3.9314e-05	20	2	3	1
34	2.0644e-07	20	2	3	1
35	0	20	2	3	1
36	1.8499e-05	20	2	3	1
37	0	20	2	3	1
38	0	20	2	3	1
39	3.5432e-05	20	2	3	1
40	6.1376e-05	20	2	3	1
41	7.5683e-05	20	2	3	1
42	8.1719e-05	20	2	3	1
43	8.7222e-05	20	2	3	1
44	8.6726e-05	20	2	3	1
45	0.00010685	20	2	3	1
46	0.00011059	20	2	3	1
47	9.7509e-05	20	2	3	1
48	0.00010969	20	2	3	1
49	0.00010744	20	2	3	1
50	0.00012249	20	2	3	1
51	0.00011618	20	2	3	1
52	0.00013608	20	2	3	1
53	0.00016172	20	2	3	1
54	6.1197e-05	20	2	3	1
55	0.00019348	20	2	3	1
56	0.00021851	20	2	3	1
57	0.000196	20	2	3	1
58	0.00019381	20	2	3	1
59	0.00019213	20	2	3	1
60	0.00019085	20	2	3	1
61	0.00018042	20	2	3	1
62	0.00016017	20	2	3	1
63	0.00013829	20	2	3	1
64	0.00011856	20	2	3	1
65	0.00011016	20	2	3	1
66	8.9314e-05	20	2	3	1
67	8.401e-05	20	2	3	1
68	9.0927e-05	20	2	3	1
69	7.5159e-05	20	2	3	1
70	6.2148e-05	20	2	3	1
71	3.9069e-05	20	2	3	1
72	2.1254e-05	20	2	3	1
1	3.1773e-05	21	2	1	2
2	3.5469e-05	21	2	1	2
3	4.3756e-05	21	2	1	2
4	4.911e-05	21	2	1	2
5	4.4139e-05	21	2	1	2
6	3.4774e-05	21	2	1	2
7	2.9991e-05	21	2	1	2
8	2.5629e-05	21	2	1	2
9	2.3444e-05	21	2	1	2
10	2.3178e-05	21	2	1	2
11	2.0999e-05	21	2	1	2
12	2.0775e-05	21	2	1	2
13	1.9558e-05	21	2	1	2
14	1.8673e-05	21	2	1	2
15	2.3358e-05	21	2	1	2
16	1.8404e-05	21	2	1	2
17	1.8597e-05	21	2	1	2
18	8.4965e-06	21	2	1	2
19	1.4745e-05	21	2	1	2
20	1.3965e-05	21	2	1	2
21	1.1942e-05	21	2	1	2
22	9.7924e-06	21	2	1	2
23	1.0125e-05	21	2	1	2
24	9.0231e-06	21	2	1	2
25	7.2482e-06	21	2	1	2
26	6.0606e-06	21	2	1	2
27	8.618e-06	21	2	1	2
28	7.0575e-06	21	2	1	2
29	1.1486e-05	21	2	1	2
30	1.2708e-05	21	2	1	2
31	1.3007e-05	21	2	1	2
32	1.7586e-05	21	2	1	2
33	2.4282e-05	21	2	1	2
34	3.3571e-05	21	2	1	2
35	4.328e-05	21	2	1	2
36	3.484e-05	21	2	1	2
37	2.4598e-05	21	2	1	2
38	1.8217e-05	21	2	1	2
39	1.7247e-05	21	2	1	2
40	1.5364e-05	21	2	1	2
41	1.6082e-05	21	2	1	2
42	1.5986e-05	21	2	1	2
43	1.7466e-05	21	2	1	2
44	1.9491e-05	21	2	1	2
45	1.9878e-05	21	2	1	2
46	1.8946e-05	21	2	1	2
47	1.8249e-05	21	2	1	2
48	1.8604e-05	21	2	1	2
49	1.42e-05	21	2	1	2
50	1.0865e-05	21	2	1	2
51	1.0025e-05	21	2	1	2
52	8.6732e-06	21	2	1	2
53	8.3891e-06	21	2	1	2
54	0	21	2	1	2
55	7.6394e-06	21	2	1	2
56	9.5274e-06	21	2	1	2
57	8.6097e-06	21	2	1	2
58	7.712e-06	21	2	1	2
59	9.9614e-06	21	2	1	2
60	1.0311e-05	21	2	1	2
61	1.3729e-05	21	2	1	2
62	1.4423e-05	21	2	1	2
63	1.8961e-05	21	2	1	2
64	2.0783e-05	21	2	1	2
65	2.2774e-05	21	2	1	2
66	3.0419e-05	21	2	1	2
67	3.5646e-05	21	2	1	2
68	4.0137e-05	21	2	1	2
69	3.9462e-05	21	2	1	2
70	4.3478e-05	21	2	1	2
71	4.6808e-05	21	2	1	2
72	4.1653e-05	21	2	1	2
1	3.6273e-05	22	2	1	2
2	3.7596e-05	22	2	1	2
3	3.4906e-05	22	2	1	2
4	3.223e-05	22	2	1	2
5	2.7481e-05	22	2	1	2
6	2.3241e-05	22	2	1	2
7	2.2398e-05	22	2	1	2
8	2.1698e-05	22	2	1	2
9	2.3104e-05	22	2	1	2
10	2.285e-05	22	2	1	2
11	2.1212e-05	22	2	1	2
12	1.9564e-05	22	2	1	2
13	1.9441e-05	22	2	1	2
14	2.0264e-05	22	2	1	2
15	1.8219e-05	22	2	1	2
16	1.8167e-05	22	2	1	2
17	2.1389e-05	22	2	1	2
18	1.7086e-05	22	2	1	2
19	2.2109e-05	22	2	1	2
20	2.2614e-05	22	2	1	2
21	2.713e-05	22	2	1	2
22	2.4352e-05	22	2	1	2
23	2.684e-05	22	2	1	2
24	2.1977e-05	22	2	1	2
25	2.3556e-05	22	2	1	2
26	2.3656e-05	22	2	1	2
27	2.4518e-05	22	2	1	2
28	3.1141e-05	22	2	1	2
29	3.4583e-05	22	2	1	2
30	4.036e-05	22	2	1	2
31	4.0334e-05	22	2	1	2
32	4.4178e-05	22	2	1	2
33	4.8038e-05	22	2	1	2
34	5.2344e-05	22	2	1	2
35	5.161e-05	22	2	1	2
36	3.8581e-05	22	2	1	2
37	3.1907e-05	22	2	1	2
38	2.9231e-05	22	2	1	2
39	2.6953e-05	22	2	1	2
40	2.1193e-05	22	2	1	2
41	1.8635e-05	22	2	1	2
42	1.7167e-05	22	2	1	2
43	1.6068e-05	22	2	1	2
44	1.5902e-05	22	2	1	2
45	1.5724e-05	22	2	1	2
46	1.615e-05	22	2	1	2
47	1.6054e-05	22	2	1	2
48	1.6209e-05	22	2	1	2
49	1.5134e-05	22	2	1	2
50	1.6672e-05	22	2	1	2
51	1.7965e-05	22	2	1	2
52	1.8846e-05	22	2	1	2
53	1.9938e-05	22	2	1	2
54	1.27e-05	22	2	1	2
55	1.8271e-05	22	2	1	2
56	1.8012e-05	22	2	1	2
57	1.6619e-05	22	2	1	2
58	1.6449e-05	22	2	1	2
59	1.6419e-05	22	2	1	2
60	1.7421e-05	22	2	1	2
61	1.8209e-05	22	2	1	2
62	1.8846e-05	22	2	1	2
63	2.0872e-05	22	2	1	2
64	2.4546e-05	22	2	1	2
65	2.7357e-05	22	2	1	2
66	2.9029e-05	22	2	1	2
67	3.035e-05	22	2	1	2
68	3.6445e-05	22	2	1	2
69	3.9866e-05	22	2	1	2
70	4.2308e-05	22	2	1	2
71	4.4345e-05	22	2	1	2
72	4.7264e-05	22	2	1	2
1	0	23	2	2	2
2	0.00028942	23	2	2	2
3	0.00084035	23	2	2	2
4	0.00081643	23	2	2	2
5	0.00086795	23	2	2	2
6	0.00091156	23	2	2	2
7	0.00095079	23	2	2	2
8	0.00088729	23	2	2	2
9	0.00090106	23	2	2	2
10	0.00094248	23	2	2	2
11	0.00086987	23	2	2	2
12	0.00080757	23	2	2	2
13	0.00083557	23	2	2	2
14	0.00075739	23	2	2	2
15	0.00083435	23	2	2	2
16	0.00078418	23	2	2	2
17	0.00063465	23	2	2	2
18	2.5205e-05	23	2	2	2
19	0.00044555	23	2	2	2
20	0.00082841	23	2	2	2
21	0.00080821	23	2	2	2
22	0.00049293	23	2	2	2
23	0.00089654	23	2	2	2
24	0.00070505	23	2	2	2
25	0.00067608	23	2	2	2
26	0.0008755	23	2	2	2
27	0.00092232	23	2	2	2
28	0.0012611	23	2	2	2
29	0.00080011	23	2	2	2
30	0.0009861	23	2	2	2
31	0.00090045	23	2	2	2
32	0.00099283	23	2	2	2
33	0.0011556	23	2	2	2
34	0.0020581	23	2	2	2
35	0.0016496	23	2	2	2
36	0.001675	23	2	2	2
37	0	23	2	2	2
38	0	23	2	2	2
39	0	23	2	2	2
40	1.045e-05	23	2	2	2
41	0.00089725	23	2	2	2
42	0.00090749	23	2	2	2
43	0.00089392	23	2	2	2
44	0.00087772	23	2	2	2
45	0.00092282	23	2	2	2
46	0.00079036	23	2	2	2
47	0.0008455	23	2	2	2
48	0.00081473	23	2	2	2
49	0.00083971	23	2	2	2
50	0.00080213	23	2	2	2
51	0.00076865	23	2	2	2
52	0.00072885	23	2	2	2
53	0.00073734	23	2	2	2
54	1.1317e-05	23	2	2	2
55	0.00078356	23	2	2	2
56	0.00087111	23	2	2	2
57	0.00085487	23	2	2	2
58	0.00088065	23	2	2	2
59	0.00096312	23	2	2	2
60	0.0010647	23	2	2	2
61	0.0010704	23	2	2	2
62	0.0012152	23	2	2	2
63	0.0013534	23	2	2	2
64	0.0013522	23	2	2	2
65	0.0015234	23	2	2	2
66	0.0015425	23	2	2	2
67	0.0015467	23	2	2	2
68	0.0015042	23	2	2	2
69	0.0014531	23	2	2	2
70	0.0014095	23	2	2	2
71	0.0015398	23	2	2	2
72	0.0015173	23	2	2	2
1	2.411e-07	24	2	3	2
2	1.9832e-05	24	2	3	2
3	3.8689e-05	24	2	3	2
4	5.5685e-05	24	2	3	2
5	5.9691e-05	24	2	3	2
6	5.6555e-05	24	2	3	2
7	5.835e-05	24	2	3	2
8	5.2976e-05	24	2	3	2
9	4.5716e-05	24	2	3	2
10	4.9406e-05	24	2	3	2
11	5.543e-05	24	2	3	2
12	6.1036e-05	24	2	3	2
13	6.3677e-05	24	2	3	2
14	6.26e-05	24	2	3	2
15	7.2114e-05	24	2	3	2
16	5.5608e-05	24	2	3	2
17	6.8362e-05	24	2	3	2
18	3.5359e-05	24	2	3	2
19	7.2305e-05	24	2	3	2
20	6.4533e-05	24	2	3	2
21	6.4604e-05	24	2	3	2
22	6.8639e-05	24	2	3	2
23	5.9812e-05	24	2	3	2
24	6.256e-05	24	2	3	2
25	5.5872e-05	24	2	3	2
26	5.0435e-05	24	2	3	2
27	5.0522e-05	24	2	3	2
28	4.53e-05	24	2	3	2
29	4.7937e-05	24	2	3	2
30	4.421e-05	24	2	3	2
31	3.552e-05	24	2	3	2
32	1.8505e-05	24	2	3	2
33	0	24	2	3	2
34	0	24	2	3	2
35	0	24	2	3	2
36	2.451e-05	24	2	3	2
37	0	24	2	3	2
38	0	24	2	3	2
39	0	24	2	3	2
40	7.2699e-06	24	2	3	2
41	2.4214e-05	24	2	3	2
42	3.3697e-05	24	2	3	2
43	4.2949e-05	24	2	3	2
44	4.5661e-05	24	2	3	2
45	4.4761e-05	24	2	3	2
46	4.6432e-05	24	2	3	2
47	5.0726e-05	24	2	3	2
48	5.5256e-05	24	2	3	2
49	5.379e-05	24	2	3	2
50	6.3698e-05	24	2	3	2
51	6.6246e-05	24	2	3	2
52	6.5751e-05	24	2	3	2
53	6.0731e-05	24	2	3	2
54	3.1039e-05	24	2	3	2
55	5.3454e-05	24	2	3	2
56	6.1163e-05	24	2	3	2
57	5.5665e-05	24	2	3	2
58	5.5685e-05	24	2	3	2
59	5.759e-05	24	2	3	2
60	6.2155e-05	24	2	3	2
61	6.8063e-05	24	2	3	2
62	7.4977e-05	24	2	3	2
63	7.4294e-05	24	2	3	2
64	7.9699e-05	24	2	3	2
65	8.1817e-05	24	2	3	2
66	8.1694e-05	24	2	3	2
67	7.9385e-05	24	2	3	2
68	7.0606e-05	24	2	3	2
69	6.1084e-05	24	2	3	2
70	4.0082e-05	24	2	3	2
71	2.0985e-05	24	2	3	2
72	6.4385e-05	24	2	3	2
1	4.4134e-05	25	2	3	2
2	0.00010699	25	2	3	2
3	4.8139e-05	25	2	3	2
4	3.8041e-05	25	2	3	2
5	4.1961e-05	25	2	3	2
6	4.2373e-05	25	2	3	2
7	3.75e-05	25	2	3	2
8	4.3705e-05	25	2	3	2
9	5.212e-05	25	2	3	2
10	5.537e-05	25	2	3	2
11	5.3696e-05	25	2	3	2
12	9.2995e-05	25	2	3	2
13	8.5313e-05	25	2	3	2
14	7.0449e-05	25	2	3	2
15	7.4419e-05	25	2	3	2
16	7.164e-05	25	2	3	2
17	7.1607e-05	25	2	3	2
18	2.9417e-05	25	2	3	2
19	6.0579e-05	25	2	3	2
20	6.1532e-05	25	2	3	2
21	6.162e-05	25	2	3	2
22	6.0972e-05	25	2	3	2
23	5.705e-05	25	2	3	2
24	4.5342e-05	25	2	3	2
25	4.8545e-05	25	2	3	2
26	3.9433e-05	25	2	3	2
27	4.0508e-05	25	2	3	2
28	3.398e-05	25	2	3	2
29	3.039e-05	25	2	3	2
30	2.4235e-05	25	2	3	2
31	1.6963e-05	25	2	3	2
32	6.2012e-06	25	2	3	2
33	0	25	2	3	2
34	0	25	2	3	2
35	0	25	2	3	2
36	0	25	2	3	2
37	0	25	2	3	2
38	0	25	2	3	2
39	0	25	2	3	2
40	9.1636e-06	25	2	3	2
41	1.4988e-05	25	2	3	2
42	2.0972e-05	25	2	3	2
43	2.2013e-05	25	2	3	2
44	2.4166e-05	25	2	3	2
45	3.0433e-05	25	2	3	2
46	3.1362e-05	25	2	3	2
47	3.8065e-05	25	2	3	2
48	3.801e-05	25	2	3	2
49	4.165e-05	25	2	3	2
50	4.7314e-05	25	2	3	2
51	5.5444e-05	25	2	3	2
52	5.6498e-05	25	2	3	2
53	6.0106e-05	25	2	3	2
54	2.956e-05	25	2	3	2
55	6.5415e-05	25	2	3	2
56	5.8081e-05	25	2	3	2
57	5.667e-05	25	2	3	2
58	5.6238e-05	25	2	3	2
59	4.5861e-05	25	2	3	2
60	4.7671e-05	25	2	3	2
61	4.3422e-05	25	2	3	2
62	4.5392e-05	25	2	3	2
63	4.0379e-05	25	2	3	2
64	4.222e-05	25	2	3	2
65	3.8733e-05	25	2	3	2
66	4.1487e-05	25	2	3	2
67	4.1963e-05	25	2	3	2
68	4.6545e-05	25	2	3	2
69	5.9073e-05	25	2	3	2
70	0.00010805	25	2	3	2
71	0.00011768	25	2	3	2
72	0	25	2	3	2
1	4.0651e-05	26	2	1	3
2	4.1354e-05	26	2	1	3
3	3.9179e-05	26	2	1	3
4	2.8436e-05	26	2	1	3
5	1.5192e-05	26	2	1	3
6	9.1001e-06	26	2	1	3
7	8.6133e-06	26	2	1	3
8	8.5532e-06	26	2	1	3
9	1.3803e-05	26	2	1	3
10	1.3454e-05	26	2	1	3
11	1.1963e-05	26	2	1	3
12	1.6578e-05	26	2	1	3
13	1.2325e-05	26	2	1	3
14	8.5469e-06	26	2	1	3
15	1.069e-05	26	2	1	3
16	1.7329e-05	26	2	1	3
17	1.8207e-05	26	2	1	3
18	1.1188e-05	26	2	1	3
19	2.3664e-05	26	2	1	3
20	1.8365e-05	26	2	1	3
21	1.5586e-05	26	2	1	3
22	1.3218e-05	26	2	1	3
23	9.2332e-06	26	2	1	3
24	7.7733e-06	26	2	1	3
25	7.8029e-06	26	2	1	3
26	6.7292e-06	26	2	1	3
27	7.964e-06	26	2	1	3
28	9.5336e-06	26	2	1	3
29	1.1697e-05	26	2	1	3
30	1.4754e-05	26	2	1	3
31	2.3902e-05	26	2	1	3
32	3.2403e-05	26	2	1	3
33	2.7734e-05	26	2	1	3
34	3.9394e-05	26	2	1	3
35	4.5086e-05	26	2	1	3
36	2.8792e-05	26	2	1	3
37	3.3656e-05	26	2	1	3
38	2.4885e-05	26	2	1	3
39	2.0905e-05	26	2	1	3
40	1.6424e-05	26	2	1	3
41	9.774e-06	26	2	1	3
42	6.0049e-06	26	2	1	3
43	5.427e-06	26	2	1	3
44	5.982e-06	26	2	1	3
45	4.4847e-06	26	2	1	3
46	6.1988e-06	26	2	1	3
47	5.9742e-06	26	2	1	3
48	6.378e-06	26	2	1	3
49	5.2693e-06	26	2	1	3
50	8.9022e-06	26	2	1	3
51	9.6604e-06	26	2	1	3
52	1.4068e-05	26	2	1	3
53	2.0689e-05	26	2	1	3
54	1.3978e-05	26	2	1	3
55	2.1495e-05	26	2	1	3
56	2.4885e-05	26	2	1	3
57	1.4808e-05	26	2	1	3
58	9.4161e-06	26	2	1	3
59	4.5803e-06	26	2	1	3
60	2.1781e-06	26	2	1	3
61	2.0487e-06	26	2	1	3
62	3.6541e-06	26	2	1	3
63	4.1002e-06	26	2	1	3
64	9.3081e-06	26	2	1	3
65	7.3786e-06	26	2	1	3
66	1.0468e-05	26	2	1	3
67	2.4107e-05	26	2	1	3
68	2.7969e-05	26	2	1	3
69	3.6486e-05	26	2	1	3
70	4.1124e-05	26	2	1	3
71	4.1954e-05	26	2	1	3
72	3.9865e-05	26	2	1	3
