# Supplementary material for: Dazzling damselfish: investigating motion dazzle as a defence strategy in humbug damselfish (Dascyllus aruanus)
Source: PeerJ. 2024 Sep 25;12:e18152. doi: 10.7717/peerj.18152 (PMC11438442; doi:10.7717/peerj.18152)
Supplement: Supplemental Information 5 [file peerj-12-18152-s005.xlsx]

## Sheet: dfcombined
file_name	df	grating	orient	trial	frames	traveldist	travelmean	travelsum	dist_mean	distance
0.05H_DF1.csv	DF1	0.05	H	1	225	0.00910797	0.0156902	3.5303	0.670013	1.02836
0.05H_DF1.csv	DF1	0.05	H	1	450	0.0212542	0.0155559	3.50009	1.15741	1.05755
0.05H_DF1.csv	DF1	0.05	H	1	675	0.00664924	0.0131401	2.95653	0.812638	0.62627
0.05H_DF1.csv	DF1	0.05	H	1	900	0.00781721	0.015501	3.48773	0.950842	1.21814
0.05H_DF1.csv	DF1	0.05	H	1	1125	0.0116148	0.0142067	3.19651	1.59909	1.77223
0.05H_DF1.csv	DF1	0.05	H	1	1350	0.0167681	0.0184126	4.14285	1.82694	1.73606
0.05H_DF1.csv	DF1	0.05	H	1	1575	0.0158193	0.0169976	3.82447	1.43485	1.25937
0.05H_DF1.csv	DF1	0.05	H	1	1800	0.0109262	0.0147626	3.32159	1.1364	1.08276
0.05H_DF1.csv	DF1	0.05	H	1	2025	0.0303671	0.0194628	4.37912	1.17594	1.38558
0.05H_DF1.csv	DF1	0.05	H	1	2250	0.05475	0.0280957	6.32153	1.41296	1.27846
0.05H_DF1.csv	DF1	0.05	H	1	2475	0.0325263	0.0320082	7.20185	1.37289	1.88136
0.05H_DF1.csv	DF1	0.05	H	1	2700	0.0203347	0.0264805	5.95812	1.43677	1.26163
0.05H_DF1.csv	DF1	0.05	H	1	2925	0.0177426	0.0227227	5.1126	1.26824	1.33683
0.05H_DF1.csv	DF1	0.05	H	1	3150	0.0131887	0.0207072	4.65912	1.54372	1.75751
0.05H_DF1.csv	DF1	0.05	H	1	3375	0.0110467	0.0171233	3.85273	1.42562	1.43155
0.05H_DF1.csv	DF1	0.05	H	1	3600	0.00966133	0.0191826	4.31609	1.34636	1.40509
0.05H_DF1.csv	DF1	0.05	H	1	3825	0.0174595	0.0127865	2.87695	1.20235	1.17734
0.05H_DF1.csv	DF1	0.05	H	1	4050	0.00756154	0.0196932	4.43096	1.18034	1.04601
0.05H_DF1.csv	DF1	0.05	H	1	4275	0.0126045	0.0157933	3.55348	1.26426	1.19099
0.05H_DF1.csv	DF1	0.05	H	1	4500	0.00520763	0.0193413	4.35178	1.19731	1.19014
0.05H_DF1.csv	DF1	0.05	H	2	225	0.0176716	0.0243574	5.48042	0.631127	1.28242
0.05H_DF1.csv	DF1	0.05	H	2	450	0.0603866	0.0305792	6.88031	0.961182	1.14765
0.05H_DF1.csv	DF1	0.05	H	2	675	0.00612783	0.0245683	5.52786	0.913429	0.858158
0.05H_DF1.csv	DF1	0.05	H	2	900	0.00768661	0.0288902	6.50028	0.723924	0.881336
0.05H_DF1.csv	DF1	0.05	H	2	1125	0.121465	0.0363864	8.18694	0.783594	0.55077
0.05H_DF1.csv	DF1	0.05	H	2	1350	0.144886	0.0297011	6.68275	0.853473	1.10482
0.05H_DF1.csv	DF1	0.05	H	2	1575	0.023805	0.0296174	6.6639	1.02333	1.03607
0.05H_DF1.csv	DF1	0.05	H	2	1800	0.0250679	0.0230543	5.18721	1.22818	1.18883
0.05H_DF1.csv	DF1	0.05	H	2	2025	0.198447	0.0404169	9.0938	1.66994	1.65714
0.05H_DF1.csv	DF1	0.05	H	2	2250	0.0601238	0.0869617	19.5664	1.96152	2.31841
0.05H_DF1.csv	DF1	0.05	H	2	2475	0.0252272	0.149578	33.655	2.27236	3.42919
0.05H_DF1.csv	DF1	0.05	H	2	2700	0.0365182	0.381683	85.8787	3.41553	6.37318
0.05H_DF1.csv	DF1	0.05	H	2	2925	0.00577629	0.0736373	16.5684	9.28799	9.04053
0.05H_DF1.csv	DF1	0.05	H	2	3150	0.153366	0.153021	34.4298	8.22485	12.9225
0.05H_DF1.csv	DF1	0.05	H	2	3375	0.0366263	0.279493	62.886	18.9521	19.227
0.05H_DF1.csv	DF1	0.05	H	2	3600	0.0204409	0.240283	54.0637	25.5402	26.1851
0.05H_DF1.csv	DF1	0.05	H	2	3825	0.0143136	0.0282129	6.34789	26.9529	28.1066
0.05H_DF1.csv	DF1	0.05	H	2	4050	0.0117847	0.0169225	3.80757	28.0637	28.2811
0.05H_DF1.csv	DF1	0.05	H	2	4275	0.0102778	0.0227124	5.11029	28.5328	28.896
0.05H_DF1.csv	DF1	0.05	H	2	4500	0.0094963	0.0170988	3.84723	28.7446	28.6796
0.05H_DF10.csv	DF10	0.05	H	1	225	0.0015726	0.104196	23.4442	25.4839	25.1597
0.05H_DF10.csv	DF10	0.05	H	1	450	0.00842573	0.0691451	15.5577	26.609	27.1764
0.05H_DF10.csv	DF10	0.05	H	1	675	0.00419789	0.109073	24.5414	24.1365	23.7828
0.05H_DF10.csv	DF10	0.05	H	1	900	0.0512901	0.155502	34.9879	23.652	21.9105
0.05H_DF10.csv	DF10	0.05	H	1	1125	0.0356486	0.149945	33.7377	25.304	24.5983
0.05H_DF10.csv	DF10	0.05	H	1	1350	0.0323611	0.213627	48.066	24.8846	22.6515
0.05H_DF10.csv	DF10	0.05	H	1	1575	0.0335515	0.136689	30.755	24.0277	26.8986
0.05H_DF10.csv	DF10	0.05	H	1	1800	0.101035	0.251503	56.5881	25.2617	30.3472
0.05H_DF10.csv	DF10	0.05	H	1	2025	0.00971065	0.210008	47.2518	22.7797	26.3037
0.05H_DF10.csv	DF10	0.05	H	1	2250	0.179831	0.168609	37.9371	24.5336	28.9947
0.05H_DF10.csv	DF10	0.05	H	1	2475	0.131873	0.198279	44.6128	23.3144	28.9922
0.05H_DF10.csv	DF10	0.05	H	1	2700	0.0919446	0.219424	49.3704	25.0018	25.2299
0.05H_DF10.csv	DF10	0.05	H	1	2925	0.00759351	0.265443	59.7247	27.5654	30.5306
0.05H_DF10.csv	DF10	0.05	H	1	3150	0.190432	0.251137	56.5058	23.5727	15.3377
0.05H_DF10.csv	DF10	0.05	H	1	3375	0.309811	0.266045	59.86	21.4843	23.3816
0.05H_DF10.csv	DF10	0.05	H	1	3600	0.189082	0.1874	42.165	26.0849	26.1301
0.05H_DF10.csv	DF10	0.05	H	1	3825	0.103536	0.23237	52.2832	21.548	27.5058
0.05H_DF10.csv	DF10	0.05	H	1	4050	0.167657	0.156498	35.212	25.5205	24.0517
0.05H_DF10.csv	DF10	0.05	H	1	4275	0.168186	0.287117	64.6014	24.3194	28.1948
0.05H_DF10.csv	DF10	0.05	H	1	4500	0.793862	0.26283	59.1367	25.7789	31.4447
0.05H_DF10.csv	DF10	0.05	H	2	225	0.169141	0.176964	39.8168	15.1562	10.3534
0.05H_DF10.csv	DF10	0.05	H	2	450	0.145621	0.319849	71.966	13.0828	29.4685
0.05H_DF10.csv	DF10	0.05	H	2	675	0.169032	0.205803	46.3056	18.6525	21.7285
0.05H_DF10.csv	DF10	0.05	H	2	900	0.0382339	0.243402	54.7653	12.5331	9.61091
0.05H_DF10.csv	DF10	0.05	H	2	1125	0.0161639	0.306642	68.9945	9.3831	15.8313
0.05H_DF10.csv	DF10	0.05	H	2	1350	0.00120518	0.214872	48.3461	12.9472	12.7667
0.05H_DF10.csv	DF10	0.05	H	2	1575	0.206061	0.183416	41.2686	15.218	13.5743
0.05H_DF10.csv	DF10	0.05	H	2	1800	1.24126	0.276432	62.1973	9.06399	4.35142
0.05H_DF10.csv	DF10	0.05	H	2	2025	0.0171897	0.243448	54.7758	13.9949	17.9574
0.05H_DF10.csv	DF10	0.05	H	2	2250	0.204898	0.257391	57.913	18.1841	25.8892
0.05H_DF10.csv	DF10	0.05	H	2	2475	0.117002	0.267922	60.2824	21.6378	25.1233
0.05H_DF10.csv	DF10	0.05	H	2	2700	0.203823	0.276491	62.2106	23.4767	10.1621
0.05H_DF10.csv	DF10	0.05	H	2	2925	0.172548	0.294703	66.3081	5.18564	8.86627
0.05H_DF10.csv	DF10	0.05	H	2	3150	0.072932	0.322526	72.5684	7.17408	2.54261
0.05H_DF10.csv	DF10	0.05	H	2	3375	0.327559	0.255979	57.5953	15.8063	25.1467
0.05H_DF10.csv	DF10	0.05	H	2	3600	0.231331	0.249183	56.0661	22.2604	23.8523
0.05H_DF10.csv	DF10	0.05	H	2	3825	0.0347042	0.305089	68.6451	22.5191	7.24178
0.05H_DF10.csv	DF10	0.05	H	2	4050	0.0190884	0.247163	55.6116	15.9319	21.9994
0.05H_DF10.csv	DF10	0.05	H	2	4275	0.0707335	0.242439	54.5488	19.1287	13.4135
0.05H_DF10.csv	DF10	0.05	H	2	4500	0.360596	0.439777	98.9499	15.8288	21.6222
0.05H_DF2.csv	DF2	0.05	H	1	4725	0.0165962	0.0291555	6.55999	30.6698	30.6132
0.05H_DF2.csv	DF2	0.05	H	1	4950	0.0357291	0.0312173	7.02389	30.6609	30.7395
0.05H_DF2.csv	DF2	0.05	H	1	5175	0.0948414	0.0317194	7.13687	30.6538	30.4918
0.05H_DF2.csv	DF2	0.05	H	1	5400	0.0508984	0.0313854	7.06171	30.6439	30.8699
0.05H_DF2.csv	DF2	0.05	H	1	5625	0.0144032	0.0480444	10.81	30.3867	30.1831
0.05H_DF2.csv	DF2	0.05	H	1	5850	0.0181974	0.0232086	5.22193	30.488	30.688
0.05H_DF2.csv	DF2	0.05	H	1	6075	0.085977	0.0638638	14.3694	30.2468	29.6525
0.05H_DF2.csv	DF2	0.05	H	1	6300	0.188464	0.0827065	18.609	28.4774	24.5464
0.05H_DF2.csv	DF2	0.05	H	1	6525	0.00674186	0.0955777	21.505	22.4028	23.7277
0.05H_DF2.csv	DF2	0.05	H	1	6750	0.0148079	0.0434172	9.76886	25.7686	25.6287
0.05H_DF2.csv	DF2	0.05	H	1	6975	0.0108404	0.0983587	22.1307	25.7622	23.4566
0.05H_DF2.csv	DF2	0.05	H	1	7200	0.0880477	0.0361787	8.14021	23.5249	21.3435
0.05H_DF2.csv	DF2	0.05	H	1	7425	0.0181108	0.119766	26.9473	24.3062	29.6186
0.05H_DF2.csv	DF2	0.05	H	1	7650	0.0200377	0.0290628	6.53914	30.0918	30.3628
0.05H_DF2.csv	DF2	0.05	H	1	7875	0.0262779	0.0356676	8.02522	29.8652	28.1183
0.05H_DF2.csv	DF2	0.05	H	1	8100	0.11446	0.144289	32.4651	24.6119	29.6927
0.05H_DF2.csv	DF2	0.05	H	1	8325	0.0781223	0.152255	34.2573	27.2278	17.7574
0.05H_DF2.csv	DF2	0.05	H	1	8550	0.0231087	0.0463007	10.4176	15.7223	15.386
0.05H_DF2.csv	DF2	0.05	H	1	8775	0.105158	0.176103	39.6232	13.1286	12.6712
0.05H_DF2.csv	DF2	0.05	H	1	9000	0.0951554	0.0957609	21.5462	14.0386	15.9861
0.05H_DF2.csv	DF2	0.05	H	2	4725	0.018438	0.0288297	6.48667	29.7199	29.6924
0.05H_DF2.csv	DF2	0.05	H	2	4950	0.0225266	0.0346147	7.78831	29.62	29.5911
0.05H_DF2.csv	DF2	0.05	H	2	5175	0.00791022	0.0374664	8.42993	29.2684	28.7219
0.05H_DF2.csv	DF2	0.05	H	2	5400	0.25741	0.315669	71.0256	27.4761	27.0615
0.05H_DF2.csv	DF2	0.05	H	2	5625	0.10364	0.25007	56.2659	27.5252	28.0274
0.05H_DF2.csv	DF2	0.05	H	2	5850	0.16632	0.4393	98.8424	25.5794	27.1156
0.05H_DF2.csv	DF2	0.05	H	2	6075	0.404675	0.195387	43.9621	28.3116	22.8709
0.05H_DF2.csv	DF2	0.05	H	2	6300	0.0448004	0.545355	122.705	22.4918	29.0291
0.05H_DF2.csv	DF2	0.05	H	2	6525	0.0173656	0.569708	128.184	28.6297	27.0359
0.05H_DF2.csv	DF2	0.05	H	2	6750	0.0437664	0.0649605	14.6161	28.8156	29.2306
0.05H_DF2.csv	DF2	0.05	H	2	6975	0.178535	0.181439	40.8237	28.8689	29.837
0.05H_DF2.csv	DF2	0.05	H	2	7200	0.312519	0.322199	72.4948	28.8012	29.4005
0.05H_DF2.csv	DF2	0.05	H	2	7425	0.049219	0.366541	82.4718	28.9173	31.4231
0.05H_DF2.csv	DF2	0.05	H	2	7650	0.0127012	0.232542	52.3219	29.2269	29.0049
0.05H_DF2.csv	DF2	0.05	H	2	7875	0.192889	0.468704	105.459	28.3923	29.1693
0.05H_DF2.csv	DF2	0.05	H	2	8100	0.00201448	0.0182405	4.10411	29.3515	29.3973
0.05H_DF2.csv	DF2	0.05	H	2	8325	0.312818	0.470192	105.793	27.8784	28.5072
0.05H_DF2.csv	DF2	0.05	H	2	8550	0.0354444	0.254976	57.3696	28.9683	29.3446
0.05H_DF2.csv	DF2	0.05	H	2	8775	0.0271128	0.0480163	10.8037	29.5251	29.2997
0.05H_DF2.csv	DF2	0.05	H	2	9000	0.0286896	0.33076	74.4209	29.3856	28.6499
0.05H_DF3.csv	DF3	0.05	H	1	9225	0.0166258	0.0140567	3.16277	29.7371	29.9457
0.05H_DF3.csv	DF3	0.05	H	1	9450	0.017851	0.0180761	4.06712	30.1104	30.2168
0.05H_DF3.csv	DF3	0.05	H	1	9675	0.00600122	0.0136042	3.06095	30.3024	30.3125
0.05H_DF3.csv	DF3	0.05	H	1	9900	0.00834545	0.0125545	2.82476	30.3197	30.3232
0.05H_DF3.csv	DF3	0.05	H	1	10125	0.0446773	0.0130054	2.92621	30.3624	30.3834
0.05H_DF3.csv	DF3	0.05	H	1	10350	0.00254158	0.017619	3.96427	30.3996	30.3958
0.05H_DF3.csv	DF3	0.05	H	1	10575	0.000497498	0.0138704	3.12085	30.4677	30.5114
0.05H_DF3.csv	DF3	0.05	H	1	10800	0.0120251	0.0156567	3.52276	30.5051	30.4763
0.05H_DF3.csv	DF3	0.05	H	1	11025	0.0273412	0.0108602	2.44354	30.4751	30.4723
0.05H_DF3.csv	DF3	0.05	H	1	11250	0.0203697	0.0154629	3.47916	30.619	30.6759
0.05H_DF3.csv	DF3	0.05	H	1	11475	0.0161381	0.0121087	2.72447	30.6924	30.6774
0.05H_DF3.csv	DF3	0.05	H	1	11700	0.0220402	0.0136246	3.06553	30.6998	30.7929
0.05H_DF3.csv	DF3	0.05	H	1	11925	0.0211981	0.0113292	2.54906	30.7733	30.786
0.05H_DF3.csv	DF3	0.05	H	1	12150	0.0147569	0.0140904	3.17034	30.8693	30.8393
0.05H_DF3.csv	DF3	0.05	H	1	12375	0.0123183	0.017235	3.87788	30.8568	30.7925
0.05H_DF3.csv	DF3	0.05	H	1	12600	0.00865587	0.0130279	2.93127	30.8082	30.7691
0.05H_DF3.csv	DF3	0.05	H	1	12825	0.01051	0.0152162	3.42365	30.6228	30.6532
0.05H_DF3.csv	DF3	0.05	H	1	13050	0.00653994	0.0204186	4.59419	30.5663	30.5747
0.05H_DF3.csv	DF3	0.05	H	1	13275	0.0295865	0.0231225	5.20256	30.594	30.6024
0.05H_DF3.csv	DF3	0.05	H	1	13500	0.00508292	0.0228995	5.15238	30.5829	30.6779
0.05H_DF3.csv	DF3	0.05	H	2	9225	0.0183775	0.0220065	4.95145	30.2286	30.0462
0.05H_DF3.csv	DF3	0.05	H	2	9450	0.0109308	0.020974	4.71914	29.9201	29.7828
0.05H_DF3.csv	DF3	0.05	H	2	9675	0.0114705	0.0267921	6.02823	29.889	30.1992
0.05H_DF3.csv	DF3	0.05	H	2	9900	0.00918064	0.0160279	3.60627	30.0917	30.0844
0.05H_DF3.csv	DF3	0.05	H	2	10125	0.0106512	0.0217206	4.88714	30.4725	30.7501
0.05H_DF3.csv	DF3	0.05	H	2	10350	0.0465148	0.03555	7.99876	30.7763	30.8616
0.05H_DF3.csv	DF3	0.05	H	2	10575	0.0162179	0.0581456	13.0828	30.5748	30.7919
0.05H_DF3.csv	DF3	0.05	H	2	10800	0.187856	0.0831129	18.7004	30.7241	31.1993
0.05H_DF3.csv	DF3	0.05	H	2	11025	0.0175002	0.163551	36.7991	29.8527	29.6834
0.05H_DF3.csv	DF3	0.05	H	2	11250	0.00200124	0.0284177	6.39398	29.6714	30.2479
0.05H_DF3.csv	DF3	0.05	H	2	11475	0.00955711	0.0267489	6.01851	30.2807	29.9991
0.05H_DF3.csv	DF3	0.05	H	2	11700	0.00360646	0.0228236	5.13531	29.8894	29.6697
0.05H_DF3.csv	DF3	0.05	H	2	11925	0.00685601	0.0170545	3.83727	29.9261	30.0544
0.05H_DF3.csv	DF3	0.05	H	2	12150	0.012988	0.0207061	4.65888	30.0614	30.0851
0.05H_DF3.csv	DF3	0.05	H	2	12375	0.0120474	0.0151928	3.41839	30.0617	30.1029
0.05H_DF3.csv	DF3	0.05	H	2	12600	0.0148029	0.0140865	3.16947	30.0595	30.0327
0.05H_DF3.csv	DF3	0.05	H	2	12825	0.0183664	0.0173555	3.90498	30.0374	30.0425
0.05H_DF3.csv	DF3	0.05	H	2	13050	0.0163343	0.0172259	3.87582	30.1073	30.1469
0.05H_DF3.csv	DF3	0.05	H	2	13275	0.0383276	0.0188748	4.24684	30.0978	30.0985
0.05H_DF3.csv	DF3	0.05	H	2	13500	0.00821645	0.0218664	4.91993	30.0456	30.0504
0.05H_DF4.csv	DF4	0.05	H	1	13725	0.013988	0.0219674	4.94266	1.70038	1.83304
0.05H_DF4.csv	DF4	0.05	H	1	13950	0.017181	0.0284275	6.39619	2.11369	2.08364
0.05H_DF4.csv	DF4	0.05	H	1	14175	0.00910227	0.0186266	4.19099	2.16881	2.51479
0.05H_DF4.csv	DF4	0.05	H	1	14400	0.0560508	0.0206425	4.64457	2.44714	2.6731
0.05H_DF4.csv	DF4	0.05	H	1	14625	0.0451869	0.0265557	5.97503	2.72524	3.08771
0.05H_DF4.csv	DF4	0.05	H	1	14850	0.00842615	0.0430908	9.69543	2.8545	3.20391
0.05H_DF4.csv	DF4	0.05	H	1	15075	0.144531	0.0334403	7.52408	3.15376	3.54097
0.05H_DF4.csv	DF4	0.05	H	1	15300	0.0129904	0.0634617	14.2789	4.44182	3.90566
0.05H_DF4.csv	DF4	0.05	H	1	15525	0.0153426	0.0175591	3.95081	3.36413	2.95494
0.05H_DF4.csv	DF4	0.05	H	1	15750	0.0233864	0.0315132	7.09048	2.43825	2.86355
0.05H_DF4.csv	DF4	0.05	H	1	15975	0.0355988	0.0241599	5.43598	3.22444	3.03647
0.05H_DF4.csv	DF4	0.05	H	1	16200	0.00474843	0.0214511	4.82649	2.92212	2.70347
0.05H_DF4.csv	DF4	0.05	H	1	16425	0.0281641	0.0220252	4.95567	2.78594	3.40291
0.05H_DF4.csv	DF4	0.05	H	1	16650	0.013852	0.0312249	7.0256	3.37881	2.96741
0.05H_DF4.csv	DF4	0.05	H	1	16875	0.00983769	0.036984	8.3214	3.12124	2.98573
0.05H_DF4.csv	DF4	0.05	H	1	17100	0.0276952	0.0348231	7.83519	2.88115	2.88379
0.05H_DF4.csv	DF4	0.05	H	1	17325	0.010475	0.0194542	4.37718	2.47965	2.43716
0.05H_DF4.csv	DF4	0.05	H	1	17550	0.021441	0.0366753	8.25195	2.82886	3.08625
0.05H_DF4.csv	DF4	0.05	H	1	17775	0.0381799	0.0404435	9.0998	3.18865	2.88215
0.05H_DF4.csv	DF4	0.05	H	1	18000	0.268901	0.0719936	16.1986	3.17483	2.76995
0.05H_DF4.csv	DF4	0.05	H	2	13725	0.0504367	0.593208	133.472	22.0775	28.5157
0.05H_DF4.csv	DF4	0.05	H	2	13950	0.0175181	0.227391	51.163	28.7201	27.8733
0.05H_DF4.csv	DF4	0.05	H	2	14175	0.0645754	0.917469	206.431	27.5787	27.6661
0.05H_DF4.csv	DF4	0.05	H	2	14400	2.99884	1.20916	272.06	28.592	29.5991
0.05H_DF4.csv	DF4	0.05	H	2	14625	0.577642	0.978483	220.159	26.4155	26.7596
0.05H_DF4.csv	DF4	0.05	H	2	14850	0.0575502	0.967225	217.626	27.4957	28.5861
0.05H_DF4.csv	DF4	0.05	H	2	15075	3.0178	0.903982	203.396	24.784	19.787
0.05H_DF4.csv	DF4	0.05	H	2	15300	0.054569	1.03199	232.199	26.1329	27.5598
0.05H_DF4.csv	DF4	0.05	H	2	15525	0.151095	0.604144	135.932	22.9912	28.6127
0.05H_DF4.csv	DF4	0.05	H	2	15750	1.67582	0.613343	138.002	27.9456	28.5456
0.05H_DF4.csv	DF4	0.05	H	2	15975	0.788762	0.823152	185.209	25.0689	27.5733
0.05H_DF4.csv	DF4	0.05	H	2	16200	0.0365836	1.05161	236.612	19.5941	24.1058
0.05H_DF4.csv	DF4	0.05	H	2	16425	0.041622	0.449804	101.206	27.2764	29.2006
0.05H_DF4.csv	DF4	0.05	H	2	16650	0.0592855	0.459072	103.291	28.0525	21.2436
0.05H_DF4.csv	DF4	0.05	H	2	16875	1.15809	0.711276	160.037	19.7036	19.2118
0.05H_DF4.csv	DF4	0.05	H	2	17100	0.810849	0.770703	173.408	21.1504	11.2556
0.05H_DF4.csv	DF4	0.05	H	2	17325	0.737279	0.879617	197.914	23.5556	15.9987
0.05H_DF4.csv	DF4	0.05	H	2	17550	3.46546	1.04254	234.571	23.816	29.6627
0.05H_DF4.csv	DF4	0.05	H	2	17775	0.631975	0.7909	177.953	26.893	19.6163
0.05H_DF4.csv	DF4	0.05	H	2	18000	0.270832	0.699456	157.378	22.8969	27.7821
0.05H_DF5.csv	DF5	0.05	H	1	18225	0.00751521	0.150829	33.9365	19.7039	26.3093
0.05H_DF5.csv	DF5	0.05	H	1	18450	0.0133417	0.050546	11.3728	29.1474	29.3499
0.05H_DF5.csv	DF5	0.05	H	1	18675	0.0372299	0.0202879	4.56477	29.6329	29.7664
0.05H_DF5.csv	DF5	0.05	H	1	18900	0.0166818	0.0174013	3.91529	29.9676	30.2251
0.05H_DF5.csv	DF5	0.05	H	1	19125	0.0121053	0.0153624	3.45653	30.3648	30.5412
0.05H_DF5.csv	DF5	0.05	H	1	19350	0.0146479	0.0234526	5.27684	30.3279	30.145
0.05H_DF5.csv	DF5	0.05	H	1	19575	0.00730461	0.0391431	8.80719	30.0544	30.1656
0.05H_DF5.csv	DF5	0.05	H	1	19800	0.0126658	0.0217192	4.88683	30.3815	30.5097
0.05H_DF5.csv	DF5	0.05	H	1	20025	0.0715269	0.0221736	4.98905	30.3905	30.0355
0.05H_DF5.csv	DF5	0.05	H	1	20250	0.0270609	0.0238769	5.37229	29.9802	30.1084
0.05H_DF5.csv	DF5	0.05	H	1	20475	0.0204465	0.0278038	6.25586	30.1077	30.3659
0.05H_DF5.csv	DF5	0.05	H	1	20700	0.122498	0.0403076	9.06921	30.2292	30.2603
0.05H_DF5.csv	DF5	0.05	H	1	20925	0.0129143	0.064579	14.5303	30.2156	30.1173
0.05H_DF5.csv	DF5	0.05	H	1	21150	0.0289093	0.019498	4.38706	30.2254	30.4069
0.05H_DF5.csv	DF5	0.05	H	1	21375	0.132913	0.0393462	8.8529	30.3718	29.7765
0.05H_DF5.csv	DF5	0.05	H	1	21600	0.0157078	0.0430524	9.68679	29.8628	30.1315
0.05H_DF5.csv	DF5	0.05	H	1	21825	0.0655811	0.0239175	5.38144	30.3288	30.0626
0.05H_DF5.csv	DF5	0.05	H	1	22050	0.0185691	0.0323184	7.27164	30.0579	30.2766
0.05H_DF5.csv	DF5	0.05	H	1	22275	0.112094	0.0503705	11.3334	29.9815	30.1927
0.05H_DF5.csv	DF5	0.05	H	1	22500	0.00863873	0.0233827	5.2611	30.371	30.5129
0.05H_DF5.csv	DF5	0.05	H	2	18225	0.0220666	0.0291613	6.56129	29.4907	29.4571
0.05H_DF5.csv	DF5	0.05	H	2	18450	0.0515029	0.0452266	10.176	29.2996	29.0911
0.05H_DF5.csv	DF5	0.05	H	2	18675	0.0731377	0.0351158	7.90106	29.3591	29.7624
0.05H_DF5.csv	DF5	0.05	H	2	18900	0.000913551	0.0454071	10.2166	29.2018	29.1513
0.05H_DF5.csv	DF5	0.05	H	2	19125	0.02204	0.0487524	10.9693	29.1846	29.0103
0.05H_DF5.csv	DF5	0.05	H	2	19350	0.0176643	0.101596	22.8591	28.8959	29.3203
0.05H_DF5.csv	DF5	0.05	H	2	19575	0.122565	0.110599	24.8847	28.2964	25.2527
0.05H_DF5.csv	DF5	0.05	H	2	19800	0.299582	0.0483758	10.8846	26.6294	27.6657
0.05H_DF5.csv	DF5	0.05	H	2	20025	0.0567471	0.0353617	7.95639	28.4731	29.3417
0.05H_DF5.csv	DF5	0.05	H	2	20250	0.0523922	0.120248	27.0558	27.9098	28.4537
0.05H_DF5.csv	DF5	0.05	H	2	20475	0.0613411	0.104541	23.5217	28.0907	25.4206
0.05H_DF5.csv	DF5	0.05	H	2	20700	0.0759458	0.306851	69.0415	24.274	12.684
0.05H_DF5.csv	DF5	0.05	H	2	20925	0.0945609	0.541465	121.83	19.2072	28.246
0.05H_DF5.csv	DF5	0.05	H	2	21150	0.0321492	0.274312	61.7202	25.3795	28.0555
0.05H_DF5.csv	DF5	0.05	H	2	21375	0.025894	0.28185	63.4163	27.711	19.1056
0.05H_DF5.csv	DF5	0.05	H	2	21600	0.545183	0.458085	103.069	18.6452	25.8665
0.05H_DF5.csv	DF5	0.05	H	2	21825	0.0871873	0.886978	199.57	18.0189	10.5227
0.05H_DF5.csv	DF5	0.05	H	2	22050	0.119286	0.275844	62.0649	11.735	13.2247
0.05H_DF5.csv	DF5	0.05	H	2	22275	0.276021	0.306877	69.0472	17.073	3.34992
0.05H_DF5.csv	DF5	0.05	H	2	22500	0.0272088	0.429082	96.5434	23.6164	29.1475
0.05H_DF6.csv	DF6	0.05	H	1	22725	0.0133807	0.263229	59.2266	15.6886	27.9371
0.05H_DF6.csv	DF6	0.05	H	1	22950	0.00383678	0.109734	24.6901	27.7932	25.9076
0.05H_DF6.csv	DF6	0.05	H	1	23175	0.318469	0.121934	27.4352	25.14	20.3748
0.05H_DF6.csv	DF6	0.05	H	1	23400	0.544731	0.213576	48.0546	17.7541	27.9788
0.05H_DF6.csv	DF6	0.05	H	1	23625	0.570858	0.27514	61.9065	25.5879	17.4312
0.05H_DF6.csv	DF6	0.05	H	1	23850	0.5975	0.369475	83.1319	25.2926	30.3155
0.05H_DF6.csv	DF6	0.05	H	1	24075	0.699059	0.267109	60.0996	28.5065	25.2963
0.05H_DF6.csv	DF6	0.05	H	1	24300	0.295508	0.36052	81.117	19.1769	20.6276
0.05H_DF6.csv	DF6	0.05	H	1	24525	0.66367	0.424486	95.5094	28.2049	23.4847
0.05H_DF6.csv	DF6	0.05	H	1	24750	0.0176969	0.348748	78.4683	25.2095	30.3354
0.05H_DF6.csv	DF6	0.05	H	1	24975	0.147564	0.350011	78.7525	24.3893	12.1301
0.05H_DF6.csv	DF6	0.05	H	1	25200	0.736296	0.363614	81.8132	28.1908	30.6126
0.05H_DF6.csv	DF6	0.05	H	1	25425	0.351525	0.47944	107.874	22.6845	5.93562
0.05H_DF6.csv	DF6	0.05	H	1	25650	0.106553	0.387858	87.268	12.0359	8.84329
0.05H_DF6.csv	DF6	0.05	H	1	25875	0.511015	0.327343	73.6522	14.2223	8.09802
0.05H_DF6.csv	DF6	0.05	H	1	26100	0.0361379	0.259152	58.3091	19.013	12.2689
0.05H_DF6.csv	DF6	0.05	H	1	26325	0.423332	0.334006	75.1514	25.526	28.8429
0.05H_DF6.csv	DF6	0.05	H	1	26550	0.439394	0.447904	100.778	29.8782	29.3835
0.05H_DF6.csv	DF6	0.05	H	1	26775	0.413079	0.543936	122.386	29.8959	14.4206
0.05H_DF6.csv	DF6	0.05	H	1	27000	0.0377471	0.319165	71.8121	21.0477	8.96284
0.05H_DF6.csv	DF6	0.05	H	2	22725	0.0857936	0.254562	57.2765	27.6877	25.965
0.05H_DF6.csv	DF6	0.05	H	2	22950	0.0220364	0.223322	50.2475	24.1256	22.0931
0.05H_DF6.csv	DF6	0.05	H	2	23175	0.334325	0.285318	64.1966	20.2188	27.9515
0.05H_DF6.csv	DF6	0.05	H	2	23400	0.513024	0.491647	110.621	29.127	27.0756
0.05H_DF6.csv	DF6	0.05	H	2	23625	0.00625729	0.289753	65.1945	23.1924	19.1963
0.05H_DF6.csv	DF6	0.05	H	2	23850	0.223034	0.355858	80.068	21.2168	28.589
0.05H_DF6.csv	DF6	0.05	H	2	24075	0.338293	0.366307	82.4191	27.9379	24.6754
0.05H_DF6.csv	DF6	0.05	H	2	24300	0.824558	0.539242	121.329	24.9272	32.3847
0.05H_DF6.csv	DF6	0.05	H	2	24525	0.484542	0.488881	109.998	22.93	30.8109
0.05H_DF6.csv	DF6	0.05	H	2	24750	0.655636	0.543408	122.267	28.0521	18.2748
0.05H_DF6.csv	DF6	0.05	H	2	24975	0.476868	0.600779	135.175	22.7614	32.2811
0.05H_DF6.csv	DF6	0.05	H	2	25200	0.0599741	0.50972	114.687	25.2722	29.9473
0.05H_DF6.csv	DF6	0.05	H	2	25425	0.219566	0.515298	115.942	28.6344	29.5885
0.05H_DF6.csv	DF6	0.05	H	2	25650	0.0517051	0.391463	88.0793	26.3095	23.21
0.05H_DF6.csv	DF6	0.05	H	2	25875	0.0500528	0.295649	66.521	18.0688	28.1734
0.05H_DF6.csv	DF6	0.05	H	2	26100	0.153905	0.376022	84.6049	28.5332	29.9699
0.05H_DF6.csv	DF6	0.05	H	2	26325	0.685337	0.300942	67.7118	21.2053	16.0417
0.05H_DF6.csv	DF6	0.05	H	2	26550	0.145249	0.436802	98.2805	26.1326	29.7051
0.05H_DF6.csv	DF6	0.05	H	2	26775	0.187857	0.265736	59.7905	24.8059	21.2409
0.05H_DF6.csv	DF6	0.05	H	2	27000	0.270471	0.338977	76.2698	22.952	24.5494
0.05H_DF7.csv	DF7	0.05	H	1	225	0.00707969	0.0107799	2.42547	1.01871	0.846006
0.05H_DF7.csv	DF7	0.05	H	1	450	0.00608644	0.00645814	1.45308	0.925486	1.10609
0.05H_DF7.csv	DF7	0.05	H	1	675	0.0240061	0.0115026	2.58809	1.31586	1.26364
0.05H_DF7.csv	DF7	0.05	H	1	900	0.000547022	0.0135956	3.059	1.9901	2.24698
0.05H_DF7.csv	DF7	0.05	H	1	1125	0.00479292	0.0142459	3.20532	2.22216	1.96035
0.05H_DF7.csv	DF7	0.05	H	1	1350	0.013542	0.00930829	2.09437	2.16593	2.58253
0.05H_DF7.csv	DF7	0.05	H	1	1575	0.0105822	0.0972888	21.89	3.12485	4.43351
0.05H_DF7.csv	DF7	0.05	H	1	1800	0.145232	0.232398	52.2896	4.87409	8.01779
0.05H_DF7.csv	DF7	0.05	H	1	2025	0.00695406	0.495931	111.584	6.80772	3.95392
0.05H_DF7.csv	DF7	0.05	H	1	2250	0.0331952	0.136268	30.6604	9.55927	16.2361
0.05H_DF7.csv	DF7	0.05	H	1	2475	0.253649	0.198135	44.5805	11.5914	11.9221
0.05H_DF7.csv	DF7	0.05	H	1	2700	0.0916519	0.196397	44.1894	21.0694	23.2176
0.05H_DF7.csv	DF7	0.05	H	1	2925	0.0162657	0.169965	38.2422	24.8465	18.8313
0.05H_DF7.csv	DF7	0.05	H	1	3150	0.252041	0.211618	47.614	10.8456	5.36585
0.05H_DF7.csv	DF7	0.05	H	1	3375	0.434342	0.188824	42.4854	12.7667	24.8902
0.05H_DF7.csv	DF7	0.05	H	1	3600	0.128118	0.152002	34.2004	27.2512	22.9471
0.05H_DF7.csv	DF7	0.05	H	1	3825	0.0718652	0.268376	60.3845	11.7839	9.83953
0.05H_DF7.csv	DF7	0.05	H	1	4050	0.0919208	0.208364	46.8818	6.90492	8.28619
0.05H_DF7.csv	DF7	0.05	H	1	4275	0.332999	0.254515	57.2659	14.5897	30.1234
0.05H_DF7.csv	DF7	0.05	H	1	4500	0.00601113	0.229171	51.5636	29.4858	26.2159
0.05H_DF7.csv	DF7	0.05	H	2	225	0.0722083	0.0888509	19.9914	6.70608	7.06843
0.05H_DF7.csv	DF7	0.05	H	2	450	0.404498	0.429993	96.7485	16.1539	5.32934
0.05H_DF7.csv	DF7	0.05	H	2	675	0.008407	0.251903	56.6781	12.2821	16.166
0.05H_DF7.csv	DF7	0.05	H	2	900	0.716752	0.401201	90.2703	15.1189	8.35616
0.05H_DF7.csv	DF7	0.05	H	2	1125	0.383333	0.488028	109.806	13.7193	4.34653
0.05H_DF7.csv	DF7	0.05	H	2	1350	0.029001	0.418	94.05	20.8176	24.8102
0.05H_DF7.csv	DF7	0.05	H	2	1575	0.14108	0.34931	78.5948	10.9737	9.03427
0.05H_DF7.csv	DF7	0.05	H	2	1800	0.522716	0.39279	88.3777	13.5601	3.20564
0.05H_DF7.csv	DF7	0.05	H	2	2025	0.0157667	0.32093	72.2093	9.9397	4.6915
0.05H_DF7.csv	DF7	0.05	H	2	2250	0.0925912	0.30749	69.1852	6.36869	6.84769
0.05H_DF7.csv	DF7	0.05	H	2	2475	0.00119446	0.643208	144.722	18.314	30.3514
0.05H_DF7.csv	DF7	0.05	H	2	2700	0.0805371	0.261824	58.9103	10.9214	5.95024
0.05H_DF7.csv	DF7	0.05	H	2	2925	1.79297	0.489549	110.148	15.2082	8.48395
0.05H_DF7.csv	DF7	0.05	H	2	3150	0.0787751	0.305799	68.8048	10.4196	28.5539
0.05H_DF7.csv	DF7	0.05	H	2	3375	0.077321	0.519262	116.834	11.4921	3.18226
0.05H_DF7.csv	DF7	0.05	H	2	3600	0.348657	0.149812	33.7076	5.10296	11.5059
0.05H_DF7.csv	DF7	0.05	H	2	3825	0.0414656	0.540889	121.7	14.2152	20.9172
0.05H_DF7.csv	DF7	0.05	H	2	4050	0.185088	0.606754	136.52	12.2549	5.63386
0.05H_DF7.csv	DF7	0.05	H	2	4275	0.00723164	0.348563	78.4267	15.4353	10.2379
0.05H_DF7.csv	DF7	0.05	H	2	4500	0.0233494	0.549383	123.611	18.6637	7.15269
0.05H_DF8.csv	DF8	0.05	H	1	225	0.581291	0.521793	117.403	13.7159	30.858
0.05H_DF8.csv	DF8	0.05	H	1	450	0.397318	0.658904	148.253	12.4464	10.1155
0.05H_DF8.csv	DF8	0.05	H	1	675	0.415673	0.78846	177.403	16.0543	24.7602
0.05H_DF8.csv	DF8	0.05	H	1	900	0.558691	0.700818	157.684	11.6837	10.5027
0.05H_DF8.csv	DF8	0.05	H	1	1125	0.573848	0.696961	156.816	9.23003	15.5914
0.05H_DF8.csv	DF8	0.05	H	1	1350	0.319138	1.30462	293.54	18.3445	5.23856
0.05H_DF8.csv	DF8	0.05	H	1	1575	0.551767	0.538381	121.136	8.67974	19.1088
0.05H_DF8.csv	DF8	0.05	H	1	1800	0.424809	0.680134	153.03	12.0467	5.94578
0.05H_DF8.csv	DF8	0.05	H	1	2025	1.35039	0.736973	165.819	14.3772	10.4928
0.05H_DF8.csv	DF8	0.05	H	1	2250	0.413018	0.730316	164.321	12.9815	3.09046
0.05H_DF8.csv	DF8	0.05	H	1	2475	0.454076	0.619745	139.443	10.5277	8.50173
0.05H_DF8.csv	DF8	0.05	H	1	2700	0.227098	0.618723	139.213	6.56934	10.0207
0.05H_DF8.csv	DF8	0.05	H	1	2925	0.204285	0.827251	186.132	11.8193	6.47222
0.05H_DF8.csv	DF8	0.05	H	1	3150	0.16983	0.916527	206.219	10.7183	3.31549
0.05H_DF8.csv	DF8	0.05	H	1	3375	0.892663	0.665506	149.739	14.3014	25.9512
0.05H_DF8.csv	DF8	0.05	H	1	3600	0.81698	1.57935	355.353	10.3629	19.5021
0.05H_DF8.csv	DF8	0.05	H	1	3825	0.530929	0.709569	159.653	9.79634	10.8675
0.05H_DF8.csv	DF8	0.05	H	1	4050	0.309219	0.81403	183.157	11.5673	1.82255
0.05H_DF8.csv	DF8	0.05	H	1	4275	0.282787	0.681209	153.272	8.46121	4.3776
0.05H_DF8.csv	DF8	0.05	H	1	4500	0.671091	0.480239	108.054	4.32579	6.22636
0.05H_DF8.csv	DF8	0.05	H	2	225	0.251479	0.270873	60.9465	25.0054	5.46727
0.05H_DF8.csv	DF8	0.05	H	2	450	0.152197	0.411032	92.4823	13.0801	11.6927
0.05H_DF8.csv	DF8	0.05	H	2	675	0.291816	0.25372	57.0871	10.1254	30.7677
0.05H_DF8.csv	DF8	0.05	H	2	900	0.0347429	0.345592	77.7583	7.41452	7.72825
0.05H_DF8.csv	DF8	0.05	H	2	1125	0.338187	0.474058	106.663	12.879	6.89518
0.05H_DF8.csv	DF8	0.05	H	2	1350	0.00961962	0.352378	79.285	9.81766	2.91558
0.05H_DF8.csv	DF8	0.05	H	2	1575	0.0890918	0.193705	43.5836	3.49346	7.37726
0.05H_DF8.csv	DF8	0.05	H	2	1800	0.0125459	0.085278	19.1876	6.09529	6.77404
0.05H_DF8.csv	DF8	0.05	H	2	2025	0.0686127	0.438384	98.6363	10.3997	4.12771
0.05H_DF8.csv	DF8	0.05	H	2	2250	0.0160809	0.449734	101.19	11.146	4.55385
0.05H_DF8.csv	DF8	0.05	H	2	2475	0.301185	0.350072	78.7663	3.18882	0.900164
0.05H_DF8.csv	DF8	0.05	H	2	2700	0.0128716	0.397259	89.3832	8.09807	2.26548
0.05H_DF8.csv	DF8	0.05	H	2	2925	2.13293	0.293284	65.9888	6.29541	5.67171
0.05H_DF8.csv	DF8	0.05	H	2	3150	0.584843	0.309498	69.637	6.64529	4.44461
0.05H_DF8.csv	DF8	0.05	H	2	3375	0.216512	0.563896	126.877	14.733	12.8136
0.05H_DF8.csv	DF8	0.05	H	2	3600	0.198728	0.497942	112.037	11.2377	1.64288
0.05H_DF8.csv	DF8	0.05	H	2	3825	0.406658	0.162093	36.4709	3.18756	2.19366
0.05H_DF8.csv	DF8	0.05	H	2	4050	0.238899	0.408971	92.0186	10.488	3.62329
0.05H_DF8.csv	DF8	0.05	H	2	4275	0.0263915	0.495839	111.564	16.6047	2.89404
0.05H_DF8.csv	DF8	0.05	H	2	4500	0.284998	0.382065	85.9647	9.69265	9.80846
0.05H_DF9.csv	DF9	0.05	H	1	225	0.101805	0.392342	88.277	8.42034	19.9024
0.05H_DF9.csv	DF9	0.05	H	1	450	0.0353673	0.279973	62.9939	26.4068	17.6985
0.05H_DF9.csv	DF9	0.05	H	1	675	0.0384114	0.277332	62.3996	13.4909	28.5302
0.05H_DF9.csv	DF9	0.05	H	1	900	0.0521436	0.21715	48.8587	14.5817	10.4656
0.05H_DF9.csv	DF9	0.05	H	1	1125	0.0209828	0.166792	37.5281	9.51585	5.23569
0.05H_DF9.csv	DF9	0.05	H	1	1350	0.262563	0.254233	57.2023	6.96873	20.4953
0.05H_DF9.csv	DF9	0.05	H	1	1575	0.0996902	0.296589	66.7326	27.1253	21.3329
0.05H_DF9.csv	DF9	0.05	H	1	1800	0.264704	0.207204	46.621	16.0161	4.57559
0.05H_DF9.csv	DF9	0.05	H	1	2025	0.0534844	0.152272	34.2613	5.61231	14.4298
0.05H_DF9.csv	DF9	0.05	H	1	2250	0.0405114	0.279557	62.9004	13.9767	11.6204
0.05H_DF9.csv	DF9	0.05	H	1	2475	0.126873	0.248078	55.8177	21.4633	28.7256
0.05H_DF9.csv	DF9	0.05	H	1	2700	0.0603117	0.207483	46.6837	23.8866	9.41232
0.05H_DF9.csv	DF9	0.05	H	1	2925	0.239712	0.114216	25.6987	20.0844	20.2383
0.05H_DF9.csv	DF9	0.05	H	1	3150	0.0167561	0.262573	59.079	22.2622	14.0119
0.05H_DF9.csv	DF9	0.05	H	1	3375	0.127168	0.0624567	14.0528	15.9477	21.6877
0.05H_DF9.csv	DF9	0.05	H	1	3600	0.0370367	0.0481824	10.841	25.7943	23.6688
0.05H_DF9.csv	DF9	0.05	H	1	3825	0.0675043	0.316569	71.2279	10.9444	4.5315
0.05H_DF9.csv	DF9	0.05	H	1	4050	0.139665	0.121119	27.2518	3.14628	8.23527
0.05H_DF9.csv	DF9	0.05	H	1	4275	0.0224376	0.135943	30.5872	22.9741	24.6953
0.05H_DF9.csv	DF9	0.05	H	1	4500	0.0184068	0.035209	7.92202	25.6966	25.3568
0.05H_DF9.csv	DF9	0.05	H	2	225	0.137426	0.187915	42.2808	6.11526	8.72874
0.05H_DF9.csv	DF9	0.05	H	2	450	0.102032	0.26102	58.7295	8.13278	5.14832
0.05H_DF9.csv	DF9	0.05	H	2	675	0.109539	0.368894	83.0012	8.9981	10.117
0.05H_DF9.csv	DF9	0.05	H	2	900	0.0746597	0.189031	42.5319	3.76596	3.10374
0.05H_DF9.csv	DF9	0.05	H	2	1125	0.0790107	0.156387	35.187	6.74913	13.0008
0.05H_DF9.csv	DF9	0.05	H	2	1350	0.0279598	0.264177	59.4398	9.91072	3.39177
0.05H_DF9.csv	DF9	0.05	H	2	1575	0.0453552	0.394897	88.8519	15.422	7.26863
0.05H_DF9.csv	DF9	0.05	H	2	1800	0.0547581	0.39274	88.3665	8.10732	15.0371
0.05H_DF9.csv	DF9	0.05	H	2	2025	0.0121864	0.275699	62.0323	21.3033	10.0139
0.05H_DF9.csv	DF9	0.05	H	2	2250	0.00100433	0.124358	27.9805	7.1034	9.07035
0.05H_DF9.csv	DF9	0.05	H	2	2475	0.299085	0.331281	74.5381	10.4993	27.3008
0.05H_DF9.csv	DF9	0.05	H	2	2700	0.201303	0.324151	72.9339	14.2106	2.44308
0.05H_DF9.csv	DF9	0.05	H	2	2925	0.0131492	0.0679743	15.2942	3.03352	2.35261
0.05H_DF9.csv	DF9	0.05	H	2	3150	0.058622	0.378286	85.1144	5.14433	2.28918
0.05H_DF9.csv	DF9	0.05	H	2	3375	0.097274	0.73032	164.322	7.00365	16.7506
0.05H_DF9.csv	DF9	0.05	H	2	3600	0.0746909	0.296205	66.6461	24.3853	20.8546
0.05H_DF9.csv	DF9	0.05	H	2	3825	0.0535714	0.191537	43.0959	26.8123	25.5252
0.05H_DF9.csv	DF9	0.05	H	2	4050	0.134912	0.291165	65.5121	10.2476	5.29671
0.05H_DF9.csv	DF9	0.05	H	2	4275	0.00351716	0.144545	32.5225	3.31733	2.50812
0.05H_DF9.csv	DF9	0.05	H	2	4500	0.540606	0.338882	76.2484	4.66184	2.15262
0.05V_DF1.csv	DF1	0.05	V	1	27225	0.00616687	0.0193474	4.35317	1.17794	1.1012
0.05V_DF1.csv	DF1	0.05	V	1	27450	0.00972972	0.0193492	4.35357	1.1187	1.15539
0.05V_DF1.csv	DF1	0.05	V	1	27675	0.0198798	0.0150831	3.39369	1.13673	1.13204
0.05V_DF1.csv	DF1	0.05	V	1	27900	0.00818196	0.0132417	2.97938	1.12372	1.10984
0.05V_DF1.csv	DF1	0.05	V	1	28125	0.0132017	0.0304741	6.85667	1.4634	1.73626
0.05V_DF1.csv	DF1	0.05	V	1	28350	0.0274201	0.0270281	6.08132	2.26874	1.88108
0.05V_DF1.csv	DF1	0.05	V	1	28575	0.0141216	0.0296729	6.67641	2.63428	2.5254
0.05V_DF1.csv	DF1	0.05	V	1	28800	0.0403582	0.0226044	5.08598	1.94469	1.24408
0.05V_DF1.csv	DF1	0.05	V	1	29025	0.0583409	0.0315718	7.10364	2.04413	2.93512
0.05V_DF1.csv	DF1	0.05	V	1	29250	0.0834931	0.055374	12.4591	2.35707	1.18031
0.05V_DF1.csv	DF1	0.05	V	1	29475	0.0302855	0.0232506	5.23138	1.60305	2.48432
0.05V_DF1.csv	DF1	0.05	V	1	29700	0.0343544	0.0313265	7.04847	2.03685	3.12465
0.05V_DF1.csv	DF1	0.05	V	1	29925	0.0133253	0.0171408	3.85669	2.50757	2.24536
0.05V_DF1.csv	DF1	0.05	V	1	30150	0.0220482	0.0189015	4.25284	1.6202	1.50885
0.05V_DF1.csv	DF1	0.05	V	1	30375	0.0237083	0.0200697	4.51568	1.50732	1.38981
0.05V_DF1.csv	DF1	0.05	V	1	30600	0.0154056	0.0210004	4.7251	1.18311	1.37636
0.05V_DF1.csv	DF1	0.05	V	1	30825	0.00220558	0.0265409	5.97171	2.21558	2.5724
0.05V_DF1.csv	DF1	0.05	V	1	31050	0.00355707	0.0363968	8.18928	1.95949	3.43032
0.05V_DF1.csv	DF1	0.05	V	1	31275	0.0469754	0.0547129	12.3104	3.56772	7.82422
0.05V_DF1.csv	DF1	0.05	V	1	31500	0.0102179	0.0723126	16.2703	3.75526	2.29241
0.05V_DF1.csv	DF1	0.05	V	2	27225	0.0461083	1.80694	406.561	28.2666	15.8972
0.05V_DF1.csv	DF1	0.05	V	2	27450	0.0349146	1.38505	311.637	27.9845	25.92
0.05V_DF1.csv	DF1	0.05	V	2	27675	5.29165	0.703283	158.239	27.5314	29.4385
0.05V_DF1.csv	DF1	0.05	V	2	27900	8.09558	1.38481	311.582	27.6766	17.9677
0.05V_DF1.csv	DF1	0.05	V	2	28125	0.0159251	1.02895	231.514	28.2614	25.8811
0.05V_DF1.csv	DF1	0.05	V	2	28350	0.0263512	2.53485	570.342	27.2537	25.8684
0.05V_DF1.csv	DF1	0.05	V	2	28575	3.18881	1.48085	333.192	27.836	25.9276
0.05V_DF1.csv	DF1	0.05	V	2	28800	0.0630922	0.409269	92.0854	28.0944	29.76
0.05V_DF1.csv	DF1	0.05	V	2	29025	0.0129	0.171636	38.618	29.5587	29.6972
0.05V_DF1.csv	DF1	0.05	V	2	29250	0.040294	0.145889	32.825	29.7079	29.9008
0.05V_DF1.csv	DF1	0.05	V	2	29475	0.0292907	0.55147	124.081	29.5757	29.8507
0.05V_DF1.csv	DF1	0.05	V	2	29700	0.0148225	0.471824	106.16	29.4429	29.6202
0.05V_DF1.csv	DF1	0.05	V	2	29925	0.0150761	0.0767054	17.2587	29.6705	29.896
0.05V_DF1.csv	DF1	0.05	V	2	30150	0.0163198	0.078182	17.5909	29.6934	30.0074
0.05V_DF1.csv	DF1	0.05	V	2	30375	0.0363805	0.558259	125.608	29.5277	29.8098
0.05V_DF1.csv	DF1	0.05	V	2	30600	0.0250251	0.11362	25.5646	29.63	25.8055
0.05V_DF1.csv	DF1	0.05	V	2	30825	6.81451	0.488686	109.954	29.3842	29.9446
0.05V_DF1.csv	DF1	0.05	V	2	31050	0.00571213	0.466563	104.977	29.6371	29.6914
0.05V_DF1.csv	DF1	0.05	V	2	31275	0.0437182	0.0796613	17.9238	29.6304	29.5602
0.05V_DF1.csv	DF1	0.05	V	2	31500	0.0950587	0.513644	115.57	27.7108	24.499
0.05V_DF10.csv	DF10	0.05	V	1	225	0.00698471	0.215352	48.4541	7.58971	7.07368
0.05V_DF10.csv	DF10	0.05	V	1	450	0.208551	1.01281	227.882	9.83841	7.73063
0.05V_DF10.csv	DF10	0.05	V	1	675	0.129152	0.205912	46.3301	6.52133	5.79819
0.05V_DF10.csv	DF10	0.05	V	1	900	0.124566	0.363475	81.7818	12.7909	3.72701
0.05V_DF10.csv	DF10	0.05	V	1	1125	0.0202902	0.283426	63.7708	6.26395	5.18468
0.05V_DF10.csv	DF10	0.05	V	1	1350	0.204989	0.17673	39.7643	7.28031	5.66325
0.05V_DF10.csv	DF10	0.05	V	1	1575	0.041394	0.580291	130.566	11.2538	3.6617
0.05V_DF10.csv	DF10	0.05	V	1	1800	0.0469182	0.173807	39.1066	5.67559	5.53432
0.05V_DF10.csv	DF10	0.05	V	1	2025	0.138878	0.31327	70.4856	6.47477	9.25965
0.05V_DF10.csv	DF10	0.05	V	1	2250	0.0151191	0.473004	106.426	14.3204	10.5285
0.05V_DF10.csv	DF10	0.05	V	1	2475	0.352317	0.455719	102.537	13.5383	16.6174
0.05V_DF10.csv	DF10	0.05	V	1	2700	0.0486368	0.460391	103.588	11.6971	5.15425
0.05V_DF10.csv	DF10	0.05	V	1	2925	0.0340669	0.530994	119.474	13.3282	17.3753
0.05V_DF10.csv	DF10	0.05	V	1	3150	0.0422713	0.330943	74.4621	5.47115	2.21825
0.05V_DF10.csv	DF10	0.05	V	1	3375	0.687354	0.645569	145.253	13.5457	24.0271
0.05V_DF10.csv	DF10	0.05	V	1	3600	0.160662	0.641811	144.408	12.5726	2.93309
0.05V_DF10.csv	DF10	0.05	V	1	3825	0.327312	0.322812	72.6327	4.63635	5.01271
0.05V_DF10.csv	DF10	0.05	V	1	4050	0.708041	0.434422	97.7451	7.08884	26.6714
0.05V_DF10.csv	DF10	0.05	V	1	4275	0.35181	0.639939	143.986	16.9223	10.1002
0.05V_DF10.csv	DF10	0.05	V	1	4500	0.0850831	0.496486	111.709	12.1451	3.24774
0.05V_DF10.csv	DF10	0.05	V	2	225	0.0137626	0.202093	45.4709	6.51184	3.19876
0.05V_DF10.csv	DF10	0.05	V	2	450	0.0726142	0.194148	43.6832	5.24325	3.81968
0.05V_DF10.csv	DF10	0.05	V	2	675	0.152776	0.325225	73.1757	10.0883	28.3153
0.05V_DF10.csv	DF10	0.05	V	2	900	0.45774	0.321793	72.4035	8.3762	11.7564
0.05V_DF10.csv	DF10	0.05	V	2	1125	0.104589	0.336887	75.7997	6.07636	1.85105
0.05V_DF10.csv	DF10	0.05	V	2	1350	0.194552	0.277975	62.5445	3.39746	1.44954
0.05V_DF10.csv	DF10	0.05	V	2	1575	0.331242	0.330096	74.2717	5.43775	6.44193
0.05V_DF10.csv	DF10	0.05	V	2	1800	0.0531668	0.364955	82.1149	13.5086	2.39357
0.05V_DF10.csv	DF10	0.05	V	2	2025	0.0371306	0.213812	48.1077	2.1074	4.07029
0.05V_DF10.csv	DF10	0.05	V	2	2250	0.150626	0.240211	54.0475	4.92894	8.68173
0.05V_DF10.csv	DF10	0.05	V	2	2475	0.172559	0.436349	98.1786	18.6638	1.53134
0.05V_DF10.csv	DF10	0.05	V	2	2700	1.50398	0.35485	79.8413	5.89904	4.37303
0.05V_DF10.csv	DF10	0.05	V	2	2925	0.065402	0.380711	85.66	15.7187	11.7087
0.05V_DF10.csv	DF10	0.05	V	2	3150	0.184354	0.293226	65.9758	3.15855	3.72182
0.05V_DF10.csv	DF10	0.05	V	2	3375	0.204947	0.392318	88.2715	9.14724	30.5864
0.05V_DF10.csv	DF10	0.05	V	2	3600	0.080267	0.298133	67.0799	7.01393	1.06165
0.05V_DF10.csv	DF10	0.05	V	2	3825	0.0989373	0.226293	50.916	2.02959	1.83225
0.05V_DF10.csv	DF10	0.05	V	2	4050	0.13864	0.385861	86.8188	9.0239	28.6291
0.05V_DF10.csv	DF10	0.05	V	2	4275	0.169462	0.301937	67.9358	25.9949	10.6379
0.05V_DF10.csv	DF10	0.05	V	2	4500	0.682734	0.35595	80.0887	4.74741	29.0218
0.05V_DF2.csv	DF2	0.05	V	1	31725	0.0593033	0.0312173	7.02388	1.3746	1.10533
0.05V_DF2.csv	DF2	0.05	V	1	31950	0.0445708	0.0266235	5.99028	1.32709	1.29732
0.05V_DF2.csv	DF2	0.05	V	1	32175	0.0132495	0.0305075	6.8642	1.68942	2.57335
0.05V_DF2.csv	DF2	0.05	V	1	32400	0.0122185	0.0302544	6.80725	2.20826	1.84711
0.05V_DF2.csv	DF2	0.05	V	1	32625	0.0306593	0.0293551	6.6049	2.17199	1.28503
0.05V_DF2.csv	DF2	0.05	V	1	32850	0.0685941	0.0358408	8.06419	1.23391	1.15923
0.05V_DF2.csv	DF2	0.05	V	1	33075	0.0101783	0.0321789	7.24025	0.982025	0.810146
0.05V_DF2.csv	DF2	0.05	V	1	33300	0.0690356	0.0312773	7.03739	0.880974	0.792527
0.05V_DF2.csv	DF2	0.05	V	1	33525	0.009642	0.0324708	7.30594	0.968418	0.686144
0.05V_DF2.csv	DF2	0.05	V	1	33750	0.014801	0.029528	6.6438	0.771242	0.0442173
0.05V_DF2.csv	DF2	0.05	V	1	33975	0.00998058	0.0229585	5.16566	0.0586473	0.0506363
0.05V_DF2.csv	DF2	0.05	V	1	34200	0.0226005	0.0340384	7.65863	0.541683	0.457379
0.05V_DF2.csv	DF2	0.05	V	1	34425	0.00947332	0.0189287	4.25896	0.212533	0.0887461
0.05V_DF2.csv	DF2	0.05	V	1	34650	0.0631278	0.0222486	5.00594	0.179227	0.302814
0.05V_DF2.csv	DF2	0.05	V	1	34875	0.00940563	0.023225	5.22562	0.490113	0.602818
0.05V_DF2.csv	DF2	0.05	V	1	35100	0.0362192	0.0262446	5.90504	0.368683	0.116831
0.05V_DF2.csv	DF2	0.05	V	1	35325	0.0107829	0.0382211	8.59974	0.415177	0.0368777
0.05V_DF2.csv	DF2	0.05	V	1	35550	0.0433443	0.0313239	7.04787	0.321065	0.478075
0.05V_DF2.csv	DF2	0.05	V	1	35775	0.0543489	0.0304318	6.84716	0.596066	0.638296
0.05V_DF2.csv	DF2	0.05	V	1	36000	0.0942791	0.0543215	12.2223	1.09547	2.21795
0.05V_DF2.csv	DF2	0.05	V	2	31725	0.0575385	1.73882	391.234	27.7769	29.7244
0.05V_DF2.csv	DF2	0.05	V	2	31950	0.0312415	1.46219	328.992	27.7585	25.8138
0.05V_DF2.csv	DF2	0.05	V	2	32175	0.128829	0.719317	161.846	28.8819	29.668
0.05V_DF2.csv	DF2	0.05	V	2	32400	0.0234895	0.412267	92.7601	28.0773	29.7079
0.05V_DF2.csv	DF2	0.05	V	2	32625	0.0872647	0.0656128	14.7629	29.8029	29.9837
0.05V_DF2.csv	DF2	0.05	V	2	32850	0.0441998	0.069879	15.7228	29.8707	29.7417
0.05V_DF2.csv	DF2	0.05	V	2	33075	0.0558357	0.737435	165.923	27.8572	29.4111
0.05V_DF2.csv	DF2	0.05	V	2	33300	0.14984	0.14432	32.472	29.6786	30.0517
0.05V_DF2.csv	DF2	0.05	V	2	33525	0.189513	0.280579	63.1303	29.5665	28.2315
0.05V_DF2.csv	DF2	0.05	V	2	33750	0.206691	0.537241	120.879	28.073	28.5399
0.05V_DF2.csv	DF2	0.05	V	2	33975	0.0425622	0.239433	53.8723	29.465	29.7876
0.05V_DF2.csv	DF2	0.05	V	2	34200	0.423854	0.897187	201.867	27.5949	30.7087
0.05V_DF2.csv	DF2	0.05	V	2	34425	0.0699259	1.73996	391.49	28.6636	27.754
0.05V_DF2.csv	DF2	0.05	V	2	34650	0.376583	1.0354	232.965	26.5047	26.3707
0.05V_DF2.csv	DF2	0.05	V	2	34875	0.0212492	0.591838	133.163	29.7206	30.172
0.05V_DF2.csv	DF2	0.05	V	2	35100	0.0236017	0.191036	42.983	29.998	30.0248
0.05V_DF2.csv	DF2	0.05	V	2	35325	0.0872389	0.0205395	4.62139	29.9651	30.2494
0.05V_DF2.csv	DF2	0.05	V	2	35550	0.521142	0.106465	23.9547	29.8141	30.2385
0.05V_DF2.csv	DF2	0.05	V	2	35775	0.454297	2.08712	469.602	25.8221	23.6386
0.05V_DF2.csv	DF2	0.05	V	2	36000	0.032205	0.902391	203.038	28.5607	23.1881
0.05V_DF3.csv	DF3	0.05	V	1	36225	0.00821081	0.0360009	8.10021	30.364	30.4748
0.05V_DF3.csv	DF3	0.05	V	1	36450	0.0167104	0.0175917	3.95813	30.6945	30.7115
0.05V_DF3.csv	DF3	0.05	V	1	36675	0.0243539	0.0129289	2.909	30.6962	30.7
0.05V_DF3.csv	DF3	0.05	V	1	36900	0.0139433	0.0119358	2.68557	30.7396	30.7789
0.05V_DF3.csv	DF3	0.05	V	1	37125	0.00380471	0.0212555	4.78249	30.7258	30.4043
0.05V_DF3.csv	DF3	0.05	V	1	37350	0.0180244	0.0144346	3.24779	30.4083	30.5949
0.05V_DF3.csv	DF3	0.05	V	1	37575	0.00608925	0.0155217	3.49239	30.6568	30.7237
0.05V_DF3.csv	DF3	0.05	V	1	37800	0.0114926	0.0112926	2.54084	30.7518	30.6793
0.05V_DF3.csv	DF3	0.05	V	1	38025	0.0171112	0.0158472	3.56562	30.7879	30.763
0.05V_DF3.csv	DF3	0.05	V	1	38250	0.0402051	0.0143035	3.21828	30.7931	30.6418
0.05V_DF3.csv	DF3	0.05	V	1	38475	0.0384182	0.0187482	4.21835	30.6733	30.6611
0.05V_DF3.csv	DF3	0.05	V	1	38700	0.0129847	0.0174472	3.92562	30.7267	30.6386
0.05V_DF3.csv	DF3	0.05	V	1	38925	0.0251639	0.0151476	3.40822	30.7784	30.84
0.05V_DF3.csv	DF3	0.05	V	1	39150	0.0293755	0.0201775	4.53994	30.6943	30.6264
0.05V_DF3.csv	DF3	0.05	V	1	39375	0.0122343	0.0189837	4.27133	30.7623	30.7976
0.05V_DF3.csv	DF3	0.05	V	1	39600	0.0073876	0.0236119	5.31267	30.7749	30.7138
0.05V_DF3.csv	DF3	0.05	V	1	39825	0.00183268	0.0195725	4.40382	30.7682	30.9284
0.05V_DF3.csv	DF3	0.05	V	1	40050	0.00339773	0.0134024	3.01553	30.9416	30.9718
0.05V_DF3.csv	DF3	0.05	V	1	40275	0.00693665	0.0158992	3.57732	30.9995	30.9258
0.05V_DF3.csv	DF3	0.05	V	1	40500	0.00724752	0.0161567	3.63525	30.9202	30.9558
0.05V_DF3.csv	DF3	0.05	V	2	36225	0.00615528	0.200169	45.038	30.1288	30.2879
0.05V_DF3.csv	DF3	0.05	V	2	36450	0.00735688	1.32676	298.52	27.5309	12.6468
0.05V_DF3.csv	DF3	0.05	V	2	36675	0.0185601	1.63556	368	27.1288	29.4618
0.05V_DF3.csv	DF3	0.05	V	2	36900	0.0148245	2.0413	459.293	25.4439	12.6773
0.05V_DF3.csv	DF3	0.05	V	2	37125	0.0841107	3.16733	712.65	25.962	29.2771
0.05V_DF3.csv	DF3	0.05	V	2	37350	0.0544284	2.19333	493.5	26.4145	29.4451
0.05V_DF3.csv	DF3	0.05	V	2	37575	0.0125486	2.49841	562.142	25.7802	29.6024
0.05V_DF3.csv	DF3	0.05	V	2	37800	0.019601	2.49975	562.444	27.9547	30.1145
0.05V_DF3.csv	DF3	0.05	V	2	38025	0.626066	1.4018	315.405	28.7581	30.7662
0.05V_DF3.csv	DF3	0.05	V	2	38250	0.0171655	1.96721	442.623	28.6501	30.0374
0.05V_DF3.csv	DF3	0.05	V	2	38475	0.0771184	2.51099	564.972	27.1788	29.7274
0.05V_DF3.csv	DF3	0.05	V	2	38700	0.0178841	2.326	523.351	27.2168	12.5783
0.05V_DF3.csv	DF3	0.05	V	2	38925	18.3439	4.21851	949.165	25.5135	29.4449
0.05V_DF3.csv	DF3	0.05	V	2	39150	0.0177631	2.8865	649.463	27.5149	29.7424
0.05V_DF3.csv	DF3	0.05	V	2	39375	0.0190777	1.82448	410.507	28.5277	30.8057
0.05V_DF3.csv	DF3	0.05	V	2	39600	0.0044244	3.03793	683.534	26.8286	29.6077
0.05V_DF3.csv	DF3	0.05	V	2	39825	0.0152377	1.96117	441.263	29.1336	30.5061
0.05V_DF3.csv	DF3	0.05	V	2	40050	19.5101	3.54024	796.553	21.1322	30.3006
0.05V_DF3.csv	DF3	0.05	V	2	40275	0.027841	3.95981	890.957	24.235	30.7571
0.05V_DF3.csv	DF3	0.05	V	2	40500	0.00979965	4.81525	1083.43	22.4731	11.2581
0.05V_DF4.csv	DF4	0.05	V	1	40725	0.0108451	0.0273156	6.14601	29.2993	29.7378
0.05V_DF4.csv	DF4	0.05	V	1	40950	0.0378294	0.0249742	5.61918	29.6077	29.2089
0.05V_DF4.csv	DF4	0.05	V	1	41175	0.0206566	0.0249872	5.62211	29.5806	29.7527
0.05V_DF4.csv	DF4	0.05	V	1	41400	0.00118945	0.0270269	6.08104	29.7897	29.4764
0.05V_DF4.csv	DF4	0.05	V	1	41625	0.00465763	0.0571491	12.8586	29.4282	29.4097
0.05V_DF4.csv	DF4	0.05	V	1	41850	0.16784	0.0258217	5.80988	29.5547	29.6264
0.05V_DF4.csv	DF4	0.05	V	1	42075	0.0249573	0.0473747	10.6593	29.2478	29.2352
0.05V_DF4.csv	DF4	0.05	V	1	42300	0.0281762	0.0356901	8.03028	29.5326	29.91
0.05V_DF4.csv	DF4	0.05	V	1	42525	0.0235247	0.0518429	11.6646	29.4253	29.7201
0.05V_DF4.csv	DF4	0.05	V	1	42750	0.050016	0.0834194	18.7694	29.7979	29.7352
0.05V_DF4.csv	DF4	0.05	V	1	42975	0.0145266	0.0376611	8.47374	29.5317	28.9396
0.05V_DF4.csv	DF4	0.05	V	1	43200	0.107531	0.0508957	11.4515	29.0351	28.9826
0.05V_DF4.csv	DF4	0.05	V	1	43425	0.129195	0.109502	24.638	28.4044	27.9547
0.05V_DF4.csv	DF4	0.05	V	1	43650	0.0118253	0.035045	7.88512	28.4182	28.3287
0.05V_DF4.csv	DF4	0.05	V	1	43875	0.0407732	0.08985	20.2163	28.744	28.0211
0.05V_DF4.csv	DF4	0.05	V	1	44100	0.204013	0.0695911	15.658	28.9554	28.6435
0.05V_DF4.csv	DF4	0.05	V	1	44325	0.192108	0.140449	31.601	28.6548	28.8103
0.05V_DF4.csv	DF4	0.05	V	1	44550	0.0463054	0.0524629	11.8041	28.7269	28.807
0.05V_DF4.csv	DF4	0.05	V	1	44775	0.0229713	0.044371	9.98347	28.2373	28.9743
0.05V_DF4.csv	DF4	0.05	V	1	45000	0.0107515	0.0329103	7.40481	29.0663	29.3115
0.05V_DF4.csv	DF4	0.05	V	2	40725	0.094235	3.28319	738.717	10.9512	0.958967
0.05V_DF4.csv	DF4	0.05	V	2	40950	0.0182677	5.13666	1155.75	10.1822	0.156855
0.05V_DF4.csv	DF4	0.05	V	2	41175	0.130946	4.83838	1088.63	7.71645	1.05231
0.05V_DF4.csv	DF4	0.05	V	2	41400	0.0436307	2.38338	536.26	3.50016	1.67872
0.05V_DF4.csv	DF4	0.05	V	2	41625	0.103455	7.21924	1624.33	7.36147	0.814986
0.05V_DF4.csv	DF4	0.05	V	2	41850	0.0331377	2.96629	667.416	3.87488	0.152873
0.05V_DF4.csv	DF4	0.05	V	2	42075	0.0748194	4.0102	902.294	11.7065	27.3845
0.05V_DF4.csv	DF4	0.05	V	2	42300	0.589689	1.458	328.051	28.3001	26.3
0.05V_DF4.csv	DF4	0.05	V	2	42525	0.576782	0.992702	223.358	27.4904	21.7338
0.05V_DF4.csv	DF4	0.05	V	2	42750	0.0305702	1.13727	255.885	27.8522	29.1391
0.05V_DF4.csv	DF4	0.05	V	2	42975	0.0146277	1.66978	375.7	26.8359	28.7179
0.05V_DF4.csv	DF4	0.05	V	2	43200	0.0877762	0.344866	77.5949	28.6978	28.0254
0.05V_DF4.csv	DF4	0.05	V	2	43425	0.0722142	0.615642	138.519	26.5581	28.682
0.05V_DF4.csv	DF4	0.05	V	2	43650	0.170762	0.213554	48.0496	29.2414	28.7147
0.05V_DF4.csv	DF4	0.05	V	2	43875	0.0179772	0.419259	94.3333	29.0676	29.3703
0.05V_DF4.csv	DF4	0.05	V	2	44100	0.108932	0.175568	39.5029	29.4015	29.3099
0.05V_DF4.csv	DF4	0.05	V	2	44325	0.0479831	0.400485	90.1092	28.4074	29.2086
0.05V_DF4.csv	DF4	0.05	V	2	44550	0.0360991	0.480968	108.218	28.8808	29.3424
0.05V_DF4.csv	DF4	0.05	V	2	44775	0.0403037	0.993635	223.568	28.8064	29.9288
0.05V_DF4.csv	DF4	0.05	V	2	45000	0.0838763	0.128889	29	29.4958	29.5239
0.05V_DF5.csv	DF5	0.05	V	1	45225	0.00622499	0.024961	5.61624	29.9183	29.9473
0.05V_DF5.csv	DF5	0.05	V	1	45450	0.033562	0.0210665	4.73997	30.0496	30.049
0.05V_DF5.csv	DF5	0.05	V	1	45675	0.195068	0.0968587	21.7932	29.7893	29.416
0.05V_DF5.csv	DF5	0.05	V	1	45900	0.047149	0.100109	22.5246	29.2455	29.82
0.05V_DF5.csv	DF5	0.05	V	1	46125	0.0293294	0.0181843	4.09146	29.8398	30.1486
0.05V_DF5.csv	DF5	0.05	V	1	46350	0.0114119	0.0204134	4.59302	30.1502	30.0262
0.05V_DF5.csv	DF5	0.05	V	1	46575	0.0889284	0.0248761	5.59712	29.7582	29.6852
0.05V_DF5.csv	DF5	0.05	V	1	46800	0.0755504	0.0428125	9.63281	30.2161	29.931
0.05V_DF5.csv	DF5	0.05	V	1	47025	0.0162546	0.089925	20.2331	29.4823	28.5251
0.05V_DF5.csv	DF5	0.05	V	1	47250	0.054355	0.0392453	8.83019	30.1861	30.6294
0.05V_DF5.csv	DF5	0.05	V	1	47475	0.00912216	0.078536	17.6706	29.4636	29.4675
0.05V_DF5.csv	DF5	0.05	V	1	47700	0.0374204	0.0364501	8.20128	29.9599	29.9505
0.05V_DF5.csv	DF5	0.05	V	1	47925	0.0455861	0.0211046	4.74854	29.6625	29.7674
0.05V_DF5.csv	DF5	0.05	V	1	48150	0.0146951	0.0128085	2.88192	29.8432	30.1174
0.05V_DF5.csv	DF5	0.05	V	1	48375	0.00126591	0.0162455	3.65524	30.1959	30.2566
0.05V_DF5.csv	DF5	0.05	V	1	48600	0.0511312	0.0197045	4.43351	30.2177	29.782
0.05V_DF5.csv	DF5	0.05	V	1	48825	0.0106478	0.0300301	6.75677	30.1384	30.1844
0.05V_DF5.csv	DF5	0.05	V	1	49050	0.0207892	0.0161017	3.62288	30.2849	30.2711
0.05V_DF5.csv	DF5	0.05	V	1	49275	0.0591065	0.024601	5.53522	30.1535	30.0509
0.05V_DF5.csv	DF5	0.05	V	1	49500	0.00999062	0.0244102	5.4923	30.2385	30.2838
0.05V_DF5.csv	DF5	0.05	V	2	45225	0.0212277	0.326352	73.4291	0.513787	0.286043
0.05V_DF5.csv	DF5	0.05	V	2	45450	0.0291841	1.47347	331.53	2.28546	9.80089
0.05V_DF5.csv	DF5	0.05	V	2	45675	0.0117769	1.51954	341.896	2.68229	0.562127
0.05V_DF5.csv	DF5	0.05	V	2	45900	9.6605	1.44762	325.715	2.26805	9.77826
0.05V_DF5.csv	DF5	0.05	V	2	46125	0.0214926	1.14351	257.289	1.33564	0.258893
0.05V_DF5.csv	DF5	0.05	V	2	46350	11.4249	1.7565	395.212	6.48669	2.14379
0.05V_DF5.csv	DF5	0.05	V	2	46575	0.0423995	0.99058	222.881	4.20054	1.84001
0.05V_DF5.csv	DF5	0.05	V	2	46800	0.0164322	0.973459	219.028	4.06186	1.51499
0.05V_DF5.csv	DF5	0.05	V	2	47025	0.0285223	0.765571	172.254	2.40217	1.14765
0.05V_DF5.csv	DF5	0.05	V	2	47250	0.0111552	2.04157	459.352	3.99919	9.74831
0.05V_DF5.csv	DF5	0.05	V	2	47475	0.397555	3.75245	844.301	18.4825	29.8361
0.05V_DF5.csv	DF5	0.05	V	2	47700	20.1647	3.5104	789.84	26.2237	29.9688
0.05V_DF5.csv	DF5	0.05	V	2	47925	0.188808	4.33636	975.68	24.2805	24.3793
0.05V_DF5.csv	DF5	0.05	V	2	48150	0.144648	4.98882	1122.48	23.0011	23.8744
0.05V_DF5.csv	DF5	0.05	V	2	48375	0.48128	4.85154	1091.6	22.6802	29.425
0.05V_DF5.csv	DF5	0.05	V	2	48600	0.0431467	4.16903	938.031	26.0375	29.6136
0.05V_DF5.csv	DF5	0.05	V	2	48825	0.376413	3.28078	738.175	25.7083	23.0234
0.05V_DF5.csv	DF5	0.05	V	2	49050	0.0440175	3.94347	887.282	24.3978	28.5953
0.05V_DF5.csv	DF5	0.05	V	2	49275	0.220653	3.98555	896.749	25.3383	28.7969
0.05V_DF5.csv	DF5	0.05	V	2	49500	0.407439	4.47887	1007.75	22.7366	25.4756
0.05V_DF6.csv	DF6	0.05	V	1	49725	0.0464436	0.0134399	3.02398	30.134	30.183
0.05V_DF6.csv	DF6	0.05	V	1	49950	0.00738154	0.02016	4.536	30.1481	29.989
0.05V_DF6.csv	DF6	0.05	V	1	50175	0.0154905	0.0165277	3.71872	29.9589	30.0334
0.05V_DF6.csv	DF6	0.05	V	1	50400	0.014435	0.0179843	4.04647	29.7365	29.7433
0.05V_DF6.csv	DF6	0.05	V	1	50625	0.00794764	0.0172893	3.89009	29.6136	29.4367
0.05V_DF6.csv	DF6	0.05	V	1	50850	0.018054	0.0166972	3.75688	29.1897	29.1926
0.05V_DF6.csv	DF6	0.05	V	1	51075	0.047623	0.0512722	11.5362	29.2125	29.63
0.05V_DF6.csv	DF6	0.05	V	1	51300	0.0205049	0.0169354	3.81046	29.2915	29.5151
0.05V_DF6.csv	DF6	0.05	V	1	51525	0.0615416	0.0366854	8.25421	29.1846	28.8572
0.05V_DF6.csv	DF6	0.05	V	1	51750	0.0340701	0.126021	28.3547	29.1206	29.1534
0.05V_DF6.csv	DF6	0.05	V	1	51975	0.00513803	0.0337545	7.59476	29.6265	29.9634
0.05V_DF6.csv	DF6	0.05	V	1	52200	0.0159334	0.0182621	4.10898	29.7188	29.9282
0.05V_DF6.csv	DF6	0.05	V	1	52425	0.0128321	0.0183352	4.12541	29.9108	29.4553
0.05V_DF6.csv	DF6	0.05	V	1	52650	0.0176117	0.0276064	6.21143	28.9894	29.0266
0.05V_DF6.csv	DF6	0.05	V	1	52875	0.0536894	0.0404742	9.10669	29.0155	29.3907
0.05V_DF6.csv	DF6	0.05	V	1	53100	0.0641398	0.0673181	15.1466	28.8476	29.6657
0.05V_DF6.csv	DF6	0.05	V	1	53325	0.0162582	0.141397	31.8144	28.3351	29.7291
0.05V_DF6.csv	DF6	0.05	V	1	53550	0.251818	0.201654	45.3721	18.4404	1.19962
0.05V_DF6.csv	DF6	0.05	V	1	53775	0.34058	0.18256	41.0759	13.3723	28.4981
0.05V_DF6.csv	DF6	0.05	V	1	54000	0.649477	0.127673	28.7263	29.1132	28.8466
0.05V_DF6.csv	DF6	0.05	V	2	49725	0.052533	0.770541	173.372	28.784	29.6262
0.05V_DF6.csv	DF6	0.05	V	2	49950	0.00895464	2.04159	459.357	27.9866	19.0785
0.05V_DF6.csv	DF6	0.05	V	2	50175	14.2093	4.59597	1034.09	25.7155	19.038
0.05V_DF6.csv	DF6	0.05	V	2	50400	0.138304	3.17872	715.212	27.7514	28.9059
0.05V_DF6.csv	DF6	0.05	V	2	50625	0.0199156	2.50219	562.993	26.3655	29.9719
0.05V_DF6.csv	DF6	0.05	V	2	50850	11.4666	3.52616	793.386	27.956	19.1205
0.05V_DF6.csv	DF6	0.05	V	2	51075	0.217254	3.40734	766.651	26.1995	23.1373
0.05V_DF6.csv	DF6	0.05	V	2	51300	0.0554455	1.81405	408.161	23.5087	24.1442
0.05V_DF6.csv	DF6	0.05	V	2	51525	0.133208	2.02369	455.33	21.044	29.0797
0.05V_DF6.csv	DF6	0.05	V	2	51750	0.38174	3.35537	754.959	26.3451	24.1216
0.05V_DF6.csv	DF6	0.05	V	2	51975	0.016364	1.82602	410.856	20.0268	18.6487
0.05V_DF6.csv	DF6	0.05	V	2	52200	0.423474	2.27624	512.154	23.0108	27.3745
0.05V_DF6.csv	DF6	0.05	V	2	52425	0.0317998	4.33871	976.209	24.5638	23.6856
0.05V_DF6.csv	DF6	0.05	V	2	52650	0.217271	4.90805	1104.31	21.6643	14.5742
0.05V_DF6.csv	DF6	0.05	V	2	52875	15.8277	5.64244	1269.55	20.974	19.0579
0.05V_DF6.csv	DF6	0.05	V	2	53100	17.8539	3.88562	874.264	19.6927	19.0873
0.05V_DF6.csv	DF6	0.05	V	2	53325	0.150157	4.06251	914.064	24.6149	24.7539
0.05V_DF6.csv	DF6	0.05	V	2	53550	19.1221	3.95907	890.791	22.2709	19.0553
0.05V_DF6.csv	DF6	0.05	V	2	53775	0.0155275	3.19164	718.118	21.2745	20.3271
0.05V_DF6.csv	DF6	0.05	V	2	54000	0.0871079	2.72826	613.859	18.588	16.2426
0.05V_DF7.csv	DF7	0.05	V	1	225	0.283151	0.602544	135.572	13.2824	7.41661
0.05V_DF7.csv	DF7	0.05	V	1	450	0.0203975	0.492449	110.801	17.0525	9.20952
0.05V_DF7.csv	DF7	0.05	V	1	675	0.235376	0.657353	147.904	15.2592	22.5817
0.05V_DF7.csv	DF7	0.05	V	1	900	0.559991	0.640399	144.09	14.9491	12.3122
0.05V_DF7.csv	DF7	0.05	V	1	1125	1.27549	1.0595	238.388	12.9213	17.0631
0.05V_DF7.csv	DF7	0.05	V	1	1350	1.395	0.927261	208.634	15.8208	5.87938
0.05V_DF7.csv	DF7	0.05	V	1	1575	0.0609768	0.90988	204.723	16.2007	29.9188
0.05V_DF7.csv	DF7	0.05	V	1	1800	0.125267	0.648756	145.97	15.2945	31.6209
0.05V_DF7.csv	DF7	0.05	V	1	2025	0.046778	1.36033	306.073	14.2741	10.2367
0.05V_DF7.csv	DF7	0.05	V	1	2250	0.618811	0.906052	203.862	11.3221	10.4922
0.05V_DF7.csv	DF7	0.05	V	1	2475	0.327823	0.455191	102.418	13.9126	13.6895
0.05V_DF7.csv	DF7	0.05	V	1	2700	0.532445	0.796488	179.21	11.1215	8.22341
0.05V_DF7.csv	DF7	0.05	V	1	2925	0.350238	0.485981	109.346	8.6213	6.47809
0.05V_DF7.csv	DF7	0.05	V	1	3150	0.589861	1.2143	273.217	14.4852	28.7724
0.05V_DF7.csv	DF7	0.05	V	1	3375	0.0836455	1.96396	441.89	17.5105	4.49027
0.05V_DF7.csv	DF7	0.05	V	1	3600	2.25396	1.11462	250.789	15.4091	8.05239
0.05V_DF7.csv	DF7	0.05	V	1	3825	0.113401	0.661039	148.734	8.90132	30.2316
0.05V_DF7.csv	DF7	0.05	V	1	4050	0.397518	0.619307	139.344	15.4755	5.5448
0.05V_DF7.csv	DF7	0.05	V	1	4275	0.0182464	0.760642	171.144	15.3238	3.49936
0.05V_DF7.csv	DF7	0.05	V	1	4500	0.505903	0.565388	127.212	11.7345	10.849
0.05V_DF7.csv	DF7	0.05	V	2	225	0.0103184	0.17227	38.7608	4.36202	4.1577
0.05V_DF7.csv	DF7	0.05	V	2	450	0.00655489	0.380816	85.6836	10.376	3.34665
0.05V_DF7.csv	DF7	0.05	V	2	675	0.507121	0.487122	109.602	10.3793	4.01608
0.05V_DF7.csv	DF7	0.05	V	2	900	0.961188	0.486223	109.4	15.3256	15.3556
0.05V_DF7.csv	DF7	0.05	V	2	1125	0.484761	0.561685	126.379	13.7569	7.81575
0.05V_DF7.csv	DF7	0.05	V	2	1350	0.488607	0.627734	141.24	19.3199	9.13082
0.05V_DF7.csv	DF7	0.05	V	2	1575	0.502421	0.409086	92.0444	9.96814	4.87162
0.05V_DF7.csv	DF7	0.05	V	2	1800	0.00576109	0.253513	57.0405	21.3946	19.0785
0.05V_DF7.csv	DF7	0.05	V	2	2025	0.336985	0.397899	89.5273	16.1017	7.54688
0.05V_DF7.csv	DF7	0.05	V	2	2250	0.0704186	0.423197	95.2193	8.46536	11.6221
0.05V_DF7.csv	DF7	0.05	V	2	2475	0.563304	0.365377	82.2099	17.983	19.545
0.05V_DF7.csv	DF7	0.05	V	2	2700	0.376527	0.615742	138.542	8.50015	24.7893
0.05V_DF7.csv	DF7	0.05	V	2	2925	0.0165152	0.528052	118.812	22.5846	29.0415
0.05V_DF7.csv	DF7	0.05	V	2	3150	0.113337	0.301078	67.7424	9.48984	6.33639
0.05V_DF7.csv	DF7	0.05	V	2	3375	0.932165	0.507835	114.263	15.7151	22.9635
0.05V_DF7.csv	DF7	0.05	V	2	3600	0.582106	0.405951	91.3389	25.698	29.2316
0.05V_DF7.csv	DF7	0.05	V	2	3825	0.309931	0.497156	111.86	7.96492	4.68078
0.05V_DF7.csv	DF7	0.05	V	2	4050	0.226478	0.618086	139.069	15.6558	18.589
0.05V_DF7.csv	DF7	0.05	V	2	4275	0.517141	0.597524	134.443	25.8098	12.9555
0.05V_DF7.csv	DF7	0.05	V	2	4500	0.473891	0.430065	96.7646	7.41747	6.13914
0.05V_DF8.csv	DF8	0.05	V	1	225	0.200025	0.581416	130.819	7.8951	5.23439
0.05V_DF8.csv	DF8	0.05	V	1	450	0.00997079	0.687035	154.583	9.90988	7.36091
0.05V_DF8.csv	DF8	0.05	V	1	675	0.375508	0.634648	142.796	12.0268	16.8228
0.05V_DF8.csv	DF8	0.05	V	1	900	0.036189	0.638275	143.612	8.77982	4.85842
0.05V_DF8.csv	DF8	0.05	V	1	1125	0.272956	0.543764	122.347	14.3197	4.83872
0.05V_DF8.csv	DF8	0.05	V	1	1350	0.214216	0.651137	146.506	6.00144	9.1349
0.05V_DF8.csv	DF8	0.05	V	1	1575	0.288193	0.915423	205.97	14.4101	5.04233
0.05V_DF8.csv	DF8	0.05	V	1	1800	0.329107	0.653291	146.99	6.38009	8.62717
0.05V_DF8.csv	DF8	0.05	V	1	2025	0.276312	0.788281	177.363	8.26801	5.87159
0.05V_DF8.csv	DF8	0.05	V	1	2250	0.113144	0.345871	77.8209	6.49219	8.19559
0.05V_DF8.csv	DF8	0.05	V	1	2475	0.156579	0.564965	127.117	9.16712	4.6401
0.05V_DF8.csv	DF8	0.05	V	1	2700	0.0833934	0.262904	59.1534	4.77915	4.77236
0.05V_DF8.csv	DF8	0.05	V	1	2925	0.18799	0.17701	39.8273	4.11665	3.47913
0.05V_DF8.csv	DF8	0.05	V	1	3150	0.208906	0.258007	58.0515	6.15676	9.45997
0.05V_DF8.csv	DF8	0.05	V	1	3375	0.163396	0.471642	106.119	4.90454	4.44707
0.05V_DF8.csv	DF8	0.05	V	1	3600	0.175922	0.208655	46.9473	3.9997	4.5616
0.05V_DF8.csv	DF8	0.05	V	1	3825	0.337932	0.348404	78.391	9.37966	5.40534
0.05V_DF8.csv	DF8	0.05	V	1	4050	0.83281	0.246093	55.3709	5.31975	3.35945
0.05V_DF8.csv	DF8	0.05	V	1	4275	0.0188268	0.398507	89.664	7.14134	6.21814
0.05V_DF8.csv	DF8	0.05	V	1	4500	0.329463	0.443919	99.8818	10.7547	4.83812
0.05V_DF8.csv	DF8	0.05	V	2	225	0.00423025	0.135146	30.4078	1.76529	0.961812
0.05V_DF8.csv	DF8	0.05	V	2	450	0.0886666	0.40572	91.2871	10.5532	3.05162
0.05V_DF8.csv	DF8	0.05	V	2	675	0.176435	0.464055	104.412	14.5066	7.20908
0.05V_DF8.csv	DF8	0.05	V	2	900	0.00560813	0.130978	29.47	2.40787	1.58079
0.05V_DF8.csv	DF8	0.05	V	2	1125	0.0449341	0.464775	104.574	13.3763	29.6075
0.05V_DF8.csv	DF8	0.05	V	2	1350	0.384	0.439451	98.8764	7.85405	27.3604
0.05V_DF8.csv	DF8	0.05	V	2	1575	0.476866	0.62344	140.274	18.6138	9.13038
0.05V_DF8.csv	DF8	0.05	V	2	1800	0.383779	0.6531	146.948	9.99727	8.72783
0.05V_DF8.csv	DF8	0.05	V	2	2025	0.0544523	0.529526	119.143	17.3876	2.82198
0.05V_DF8.csv	DF8	0.05	V	2	2250	0.495615	0.44903	101.032	9.5573	21.2521
0.05V_DF8.csv	DF8	0.05	V	2	2475	0.351688	0.609895	137.226	11.4102	8.8239
0.05V_DF8.csv	DF8	0.05	V	2	2700	0.43605	0.683886	153.874	15.3664	20.9029
0.05V_DF8.csv	DF8	0.05	V	2	2925	0.148435	0.486166	109.387	14.2523	3.53082
0.05V_DF8.csv	DF8	0.05	V	2	3150	0.252818	0.434016	97.6536	15.0703	12.1783
0.05V_DF8.csv	DF8	0.05	V	2	3375	0.287218	0.405441	91.2243	8.40387	2.84445
0.05V_DF8.csv	DF8	0.05	V	2	3600	0.0119045	0.126858	28.5431	1.43312	1.13582
0.05V_DF8.csv	DF8	0.05	V	2	3825	0.143565	0.340089	76.52	6.69594	13.9443
0.05V_DF8.csv	DF8	0.05	V	2	4050	0.0638123	0.383529	86.2939	12.6365	9.71049
0.05V_DF8.csv	DF8	0.05	V	2	4275	0.0548942	0.576108	129.624	9.61051	1.93477
0.05V_DF8.csv	DF8	0.05	V	2	4500	0.560107	0.445161	100.161	14.2846	9.93206
0.05V_DF9.csv	DF9	0.05	V	1	225	0.0457572	0.314022	70.6549	7.48424	4.3765
0.05V_DF9.csv	DF9	0.05	V	1	450	0.0136974	0.315144	70.9074	5.52788	4.62964
0.05V_DF9.csv	DF9	0.05	V	1	675	0.156523	0.177088	39.8448	4.92638	3.46675
0.05V_DF9.csv	DF9	0.05	V	1	900	0.0124249	0.248987	56.0221	6.7685	5.19312
0.05V_DF9.csv	DF9	0.05	V	1	1125	0.0414595	0.0294463	6.62541	5.25413	4.60639
0.05V_DF9.csv	DF9	0.05	V	1	1350	0.151812	0.244612	55.0377	6.57423	10.4885
0.05V_DF9.csv	DF9	0.05	V	1	1575	0.0373561	0.131041	29.4842	5.47114	4.00825
0.05V_DF9.csv	DF9	0.05	V	1	1800	0.0233932	0.218284	49.1139	5.30099	3.46673
0.05V_DF9.csv	DF9	0.05	V	1	2025	0.00260945	0.0126603	2.84858	3.82754	3.80648
0.05V_DF9.csv	DF9	0.05	V	1	2250	0.0251779	0.0147861	3.32686	3.68728	3.7151
0.05V_DF9.csv	DF9	0.05	V	1	2475	0.119276	0.312102	70.223	7.59601	6.94487
0.05V_DF9.csv	DF9	0.05	V	1	2700	0.179932	0.46724	105.129	7.18664	5.71557
0.05V_DF9.csv	DF9	0.05	V	1	2925	0.0839162	0.42598	95.8455	11.031	3.43272
0.05V_DF9.csv	DF9	0.05	V	1	3150	0.124307	0.106837	24.0382	4.65578	4.75654
0.05V_DF9.csv	DF9	0.05	V	1	3375	0.0280871	0.0407512	9.16903	3.28745	3.9273
0.05V_DF9.csv	DF9	0.05	V	1	3600	0.169411	0.0363703	8.18331	3.66735	5.23051
0.05V_DF9.csv	DF9	0.05	V	1	3825	0.162319	0.442347	99.5282	12.1292	5.85865
0.05V_DF9.csv	DF9	0.05	V	1	4050	0.00433668	0.15682	35.2846	4.48436	3.45696
0.05V_DF9.csv	DF9	0.05	V	1	4275	0.109785	0.0447979	10.0795	3.57425	5.61112
0.05V_DF9.csv	DF9	0.05	V	1	4500	0.00631386	0.106131	23.8794	4.60029	3.72278
0.05V_DF9.csv	DF9	0.05	V	2	225	0.0415444	0.107912	24.2803	4.96971	5.44549
0.05V_DF9.csv	DF9	0.05	V	2	450	0.0598556	0.141429	31.8216	3.43933	2.91325
0.05V_DF9.csv	DF9	0.05	V	2	675	0.114594	0.373094	83.9461	16.8958	6.86614
0.05V_DF9.csv	DF9	0.05	V	2	900	0.117135	0.290743	65.4171	13.2618	29.1663
0.05V_DF9.csv	DF9	0.05	V	2	1125	0.0632076	0.27255	61.3236	18.5606	1.37169
0.05V_DF9.csv	DF9	0.05	V	2	1350	0.0117674	0.125554	28.2496	3.02568	3.08351
0.05V_DF9.csv	DF9	0.05	V	2	1575	0.137034	0.0998988	22.4772	2.49913	7.05276
0.05V_DF9.csv	DF9	0.05	V	2	1800	0.158399	0.4617	103.883	13.8959	29.888
0.05V_DF9.csv	DF9	0.05	V	2	2025	0.0243341	0.206997	46.5742	10.2149	9.98201
0.05V_DF9.csv	DF9	0.05	V	2	2250	0.49487	0.226179	50.8904	7.72634	4.72572
0.05V_DF9.csv	DF9	0.05	V	2	2475	0.0846473	0.340148	76.5334	11.2561	7.01712
0.05V_DF9.csv	DF9	0.05	V	2	2700	0.147835	0.277799	62.5048	12.6242	28.6967
0.05V_DF9.csv	DF9	0.05	V	2	2925	0.00759886	0.21263	47.8419	13.5196	0.846158
0.05V_DF9.csv	DF9	0.05	V	2	3150	0.132735	0.125314	28.1957	2.68102	2.32641
0.05V_DF9.csv	DF9	0.05	V	2	3375	0.01306	0.231985	52.1966	3.50421	2.44939
0.05V_DF9.csv	DF9	0.05	V	2	3600	0.10641	0.218167	49.0877	18.2956	18.9803
0.05V_DF9.csv	DF9	0.05	V	2	3825	0.131269	0.136847	30.7907	6.70047	7.26211
0.05V_DF9.csv	DF9	0.05	V	2	4050	0.273346	0.335214	75.4232	14.5906	25.4972
0.05V_DF9.csv	DF9	0.05	V	2	4275	0.0808626	0.302825	68.1357	13.3541	2.6492
0.05V_DF9.csv	DF9	0.05	V	2	4500	0.329442	0.400289	90.065	8.37063	2.00602
0.10H_DF1.csv	DF1	0.1	H	1	54225	0.0181101	0.0130413	2.9343	0.580946	0.629801
0.10H_DF1.csv	DF1	0.1	H	1	54450	0.0285661	0.0297017	6.68289	0.396467	0.237564
0.10H_DF1.csv	DF1	0.1	H	1	54675	0.0108556	0.0281305	6.32936	0.2932	0.340357
0.10H_DF1.csv	DF1	0.1	H	1	54900	0.00265217	0.029038	6.53354	0.314074	0.254646
0.10H_DF1.csv	DF1	0.1	H	1	55125	0.0176164	0.718786	161.727	1.93047	1.79938
0.10H_DF1.csv	DF1	0.1	H	1	55350	0.0275514	0.201885	45.4241	1.37101	0.916992
0.10H_DF1.csv	DF1	0.1	H	1	55575	0.0342955	0.207912	46.7801	1.10006	0.576109
0.10H_DF1.csv	DF1	0.1	H	1	55800	0.0373539	0.0342893	7.7151	1.3098	1.08083
0.10H_DF1.csv	DF1	0.1	H	1	56025	0.00801745	0.0299436	6.73732	1.04458	0.447319
0.10H_DF1.csv	DF1	0.1	H	1	56250	0.043426	0.0310005	6.97512	0.675729	1.04654
0.10H_DF1.csv	DF1	0.1	H	1	56475	0.0894168	0.0334328	7.52237	0.895127	0.338647
0.10H_DF1.csv	DF1	0.1	H	1	56700	0.0801886	0.0485219	10.9174	1.4279	1.51437
0.10H_DF1.csv	DF1	0.1	H	1	56925	0.0762773	0.0397253	8.9382	0.796563	1.14454
0.10H_DF1.csv	DF1	0.1	H	1	57150	0.0176669	0.022879	5.14778	0.902085	0.490261
0.10H_DF1.csv	DF1	0.1	H	1	57375	0.0349386	0.0222848	5.01409	0.463669	0.850911
0.10H_DF1.csv	DF1	0.1	H	1	57600	0.0099768	0.0209826	4.72109	0.899907	0.844746
0.10H_DF1.csv	DF1	0.1	H	1	57825	0.0103693	0.0179107	4.02991	0.764672	0.910038
0.10H_DF1.csv	DF1	0.1	H	1	58050	0.0192708	0.018494	4.16116	1.01673	0.951671
0.10H_DF1.csv	DF1	0.1	H	1	58275	0.0168612	0.016921	3.80723	0.908032	0.878856
0.10H_DF1.csv	DF1	0.1	H	1	58500	0.0106618	0.0173333	3.89999	0.849796	1.00681
0.10H_DF1.csv	DF1	0.1	H	2	54225	0.0465999	0.0225128	5.06538	5.29603	5.57182
0.10H_DF1.csv	DF1	0.1	H	2	54450	0.0145275	0.0281497	6.33368	4.80601	4.07932
0.10H_DF1.csv	DF1	0.1	H	2	54675	0.0107284	0.0192168	4.32378	4.26813	4.47869
0.10H_DF1.csv	DF1	0.1	H	2	54900	0.0592717	0.030838	6.93855	5.04101	5.5465
0.10H_DF1.csv	DF1	0.1	H	2	55125	0.0353615	0.0573482	12.9033	5.42404	5.10657
0.10H_DF1.csv	DF1	0.1	H	2	55350	0.00669114	0.0173503	3.90381	5.34402	5.46046
0.10H_DF1.csv	DF1	0.1	H	2	55575	0.220664	0.387022	87.0799	13.3418	28.1404
0.10H_DF1.csv	DF1	0.1	H	2	55800	0.0894391	0.111307	25.044	28.1891	28.8819
0.10H_DF1.csv	DF1	0.1	H	2	56025	0.00229705	0.296939	66.8113	29.405	29.3394
0.10H_DF1.csv	DF1	0.1	H	2	56250	0.0510089	0.0927081	20.8593	28.3022	27.89
0.10H_DF1.csv	DF1	0.1	H	2	56475	0.0134143	0.066425	14.9456	28.1755	28.4476
0.10H_DF1.csv	DF1	0.1	H	2	56700	0.00427824	0.0539608	12.1412	28.7754	29.0197
0.10H_DF1.csv	DF1	0.1	H	2	56925	0.0495139	0.0598151	13.4584	28.9958	28.6278
0.10H_DF1.csv	DF1	0.1	H	2	57150	0.00879896	0.164885	37.0992	28.5204	28.5454
0.10H_DF1.csv	DF1	0.1	H	2	57375	0.0143819	0.113012	25.4276	28.9554	28.9983
0.10H_DF1.csv	DF1	0.1	H	2	57600	0.0129485	0.0952216	21.4248	29.0089	28.7591
0.10H_DF1.csv	DF1	0.1	H	2	57825	0.115253	0.193577	43.5548	28.9206	29.0143
0.10H_DF1.csv	DF1	0.1	H	2	58050	0.0573647	0.148389	33.3875	28.6753	27.8705
0.10H_DF1.csv	DF1	0.1	H	2	58275	0.0116301	0.179595	40.4088	28.6054	28.6207
0.10H_DF1.csv	DF1	0.1	H	2	58500	0.0978443	0.0967028	21.7581	27.9667	28.9146
0.10H_DF10.csv	DF10	0.1	H	1	225	0.0548394	0.147881	33.2732	5.44972	6.96314
0.10H_DF10.csv	DF10	0.1	H	1	450	0.00323505	0.213747	48.0931	6.25947	4.53739
0.10H_DF10.csv	DF10	0.1	H	1	675	0.012098	0.359549	80.8985	6.12583	5.11341
0.10H_DF10.csv	DF10	0.1	H	1	900	1.25875	0.262045	58.9602	6.34188	5.43929
0.10H_DF10.csv	DF10	0.1	H	1	1125	0.0237223	0.346448	77.9508	9.93131	6.09598
0.10H_DF10.csv	DF10	0.1	H	1	1350	0.0634821	0.341851	76.9164	6.88866	3.31883
0.10H_DF10.csv	DF10	0.1	H	1	1575	0.0295991	0.419513	94.3905	11.1705	4.17695
0.10H_DF10.csv	DF10	0.1	H	1	1800	0.00704647	0.247217	55.6238	5.12952	4.02021
0.10H_DF10.csv	DF10	0.1	H	1	2025	0.0215766	0.263402	59.2654	5.53238	2.05921
0.10H_DF10.csv	DF10	0.1	H	1	2250	1.49053	0.316781	71.2757	6.11748	7.84315
0.10H_DF10.csv	DF10	0.1	H	1	2475	0.0498536	0.444387	99.987	6.18452	4.17366
0.10H_DF10.csv	DF10	0.1	H	1	2700	0.473749	0.395123	88.9026	6.28937	6.33067
0.10H_DF10.csv	DF10	0.1	H	1	2925	0.0469509	0.767201	172.62	5.43598	4.80445
0.10H_DF10.csv	DF10	0.1	H	1	3150	0.0490694	0.310816	69.9337	7.75099	3.42101
0.10H_DF10.csv	DF10	0.1	H	1	3375	0.0257111	0.502054	112.962	8.0324	8.97293
0.10H_DF10.csv	DF10	0.1	H	1	3600	0.0208832	0.396422	89.1951	16.1457	5.0673
0.10H_DF10.csv	DF10	0.1	H	1	3825	0.261499	0.511885	115.174	12.8663	19.7375
0.10H_DF10.csv	DF10	0.1	H	1	4050	0.148974	0.308289	69.365	11.2222	6.1301
0.10H_DF10.csv	DF10	0.1	H	1	4275	0.0376862	0.417286	93.8894	6.62452	5.87484
0.10H_DF10.csv	DF10	0.1	H	1	4500	0.0519301	0.344791	77.578	6.3969	9.94705
0.10H_DF10.csv	DF10	0.1	H	2	225	0.169594	0.243276	54.737	11.8338	4.67808
0.10H_DF10.csv	DF10	0.1	H	2	450	0.0368804	0.508364	114.382	5.90723	3.60966
0.10H_DF10.csv	DF10	0.1	H	2	675	0.197296	0.312989	70.4226	10.382	25.8902
0.10H_DF10.csv	DF10	0.1	H	2	900	0.124924	0.416462	93.7039	15.2015	27.5779
0.10H_DF10.csv	DF10	0.1	H	2	1125	0.194259	0.328272	73.8613	10.6877	9.85502
0.10H_DF10.csv	DF10	0.1	H	2	1350	0.147203	0.400647	90.1457	11.7467	14.7609
0.10H_DF10.csv	DF10	0.1	H	2	1575	0.393656	0.354623	79.7902	7.25979	14.0455
0.10H_DF10.csv	DF10	0.1	H	2	1800	0.0250402	0.488584	109.931	7.53806	6.47189
0.10H_DF10.csv	DF10	0.1	H	2	2025	0.376611	0.399254	89.8321	13.4371	24.3969
0.10H_DF10.csv	DF10	0.1	H	2	2250	0.172559	0.392208	88.2467	24.7291	7.36937
0.10H_DF10.csv	DF10	0.1	H	2	2475	0.0755308	0.277724	62.488	7.14344	2.38292
0.10H_DF10.csv	DF10	0.1	H	2	2700	0.0243351	0.156871	35.2961	2.84102	3.63084
0.10H_DF10.csv	DF10	0.1	H	2	2925	0.108836	0.252535	56.8203	2.82535	2.90316
0.10H_DF10.csv	DF10	0.1	H	2	3150	0.285905	0.407002	91.5754	10.8888	25.0986
0.10H_DF10.csv	DF10	0.1	H	2	3375	0.273349	0.395681	89.0282	16.68	1.79292
0.10H_DF10.csv	DF10	0.1	H	2	3600	0.305404	0.363946	81.8879	19.6675	7.93667
0.10H_DF10.csv	DF10	0.1	H	2	3825	0.027683	0.273292	61.4906	3.27456	1.02525
0.10H_DF10.csv	DF10	0.1	H	2	4050	0.0553765	0.350264	78.8094	17.2362	15.9558
0.10H_DF10.csv	DF10	0.1	H	2	4275	0.430135	0.39569	89.0303	18.6847	4.12683
0.10H_DF10.csv	DF10	0.1	H	2	4500	0.186136	0.464439	104.499	22.6488	29.8744
0.10H_DF2.csv	DF2	0.1	H	1	58725	0.032507	1.6509	371.452	17.6207	1.28356
0.10H_DF2.csv	DF2	0.1	H	1	58950	0.0112248	0.703356	158.255	28.857	29.5334
0.10H_DF2.csv	DF2	0.1	H	1	59175	0.00912401	2.7737	624.082	26.347	29.826
0.10H_DF2.csv	DF2	0.1	H	1	59400	0.0249705	5.56636	1252.43	15.778	29.9125
0.10H_DF2.csv	DF2	0.1	H	1	59625	0.0104199	1.96002	441.006	26.2693	29.6731
0.10H_DF2.csv	DF2	0.1	H	1	59850	0.0181327	2.37087	533.447	24.2186	1.29905
0.10H_DF2.csv	DF2	0.1	H	1	60075	0.0220873	3.3415	751.838	4.98272	1.30021
0.10H_DF2.csv	DF2	0.1	H	1	60300	0.0497253	2.23599	503.098	2.81333	1.29448
0.10H_DF2.csv	DF2	0.1	H	1	60525	0.00792719	4.02713	906.105	21.909	29.8549
0.10H_DF2.csv	DF2	0.1	H	1	60750	0.0105022	1.6769	377.303	28.5475	29.7877
0.10H_DF2.csv	DF2	0.1	H	1	60975	0.160306	2.80555	631.249	28.0412	29.7669
0.10H_DF2.csv	DF2	0.1	H	1	61200	0.0213939	2.4808	558.18	20.016	1.2854
0.10H_DF2.csv	DF2	0.1	H	1	61425	0.00821127	3.26601	734.853	25.3936	29.7883
0.10H_DF2.csv	DF2	0.1	H	1	61650	0.0116873	7.71346	1735.53	19.8831	1.33538
0.10H_DF2.csv	DF2	0.1	H	1	61875	31.1716	6.70516	1508.66	21.0359	29.7163
0.10H_DF2.csv	DF2	0.1	H	1	62100	0.0178536	2.59462	583.79	25.9296	1.31563
0.10H_DF2.csv	DF2	0.1	H	1	62325	2.00339	7.76548	1747.23	13.5769	30.5659
0.10H_DF2.csv	DF2	0.1	H	1	62550	0.0188793	1.41318	317.966	18.1731	29.8596
0.10H_DF2.csv	DF2	0.1	H	1	62775	0.0164688	1.25456	282.275	26.0611	1.3312
0.10H_DF2.csv	DF2	0.1	H	1	63000	0.0155938	3.99829	899.615	18.5723	29.6371
0.10H_DF2.csv	DF2	0.1	H	2	58725	0.162254	0.203603	45.8107	28.7097	27.7288
0.10H_DF2.csv	DF2	0.1	H	2	58950	0.100139	0.0791035	17.7983	29.073	29.5744
0.10H_DF2.csv	DF2	0.1	H	2	59175	0.0605447	0.0392985	8.84217	29.3282	29.3283
0.10H_DF2.csv	DF2	0.1	H	2	59400	0.0308821	0.0312117	7.02263	29.4783	29.0644
0.10H_DF2.csv	DF2	0.1	H	2	59625	0.0933787	0.119914	26.9807	28.9003	28.4607
0.10H_DF2.csv	DF2	0.1	H	2	59850	0.387068	0.103047	23.1856	28.6953	25.9574
0.10H_DF2.csv	DF2	0.1	H	2	60075	0.00753897	0.139723	31.4376	28.903	28.9509
0.10H_DF2.csv	DF2	0.1	H	2	60300	0.0363755	0.222657	50.0978	28.4364	29.6443
0.10H_DF2.csv	DF2	0.1	H	2	60525	0.0821776	0.0670605	15.0886	29.5425	29.4692
0.10H_DF2.csv	DF2	0.1	H	2	60750	0.0560622	0.226126	50.8783	28.2395	29.454
0.10H_DF2.csv	DF2	0.1	H	2	60975	0.194926	0.104994	23.6236	27.9296	29.0566
0.10H_DF2.csv	DF2	0.1	H	2	61200	0.186283	0.346923	78.0577	25.2464	27.3009
0.10H_DF2.csv	DF2	0.1	H	2	61425	0.317072	0.241018	54.2291	27.1624	27.6119
0.10H_DF2.csv	DF2	0.1	H	2	61650	0.346332	0.256304	57.6685	24.4795	27.0657
0.10H_DF2.csv	DF2	0.1	H	2	61875	0.0166405	0.267582	60.2058	22.4051	28.3998
0.10H_DF2.csv	DF2	0.1	H	2	62100	0.057955	0.374869	84.3455	28.045	28.351
0.10H_DF2.csv	DF2	0.1	H	2	62325	0.172694	0.056598	12.7345	29.2661	30.0777
0.10H_DF2.csv	DF2	0.1	H	2	62550	0.175573	0.116785	26.2766	25.4593	20.627
0.10H_DF2.csv	DF2	0.1	H	2	62775	0.458193	0.547359	123.156	23.8331	26.941
0.10H_DF2.csv	DF2	0.1	H	2	63000	0.00869988	0.0937414	21.0918	29.1851	28.9577
0.10H_DF3.csv	DF3	0.1	H	1	63225	0.0187954	0.0227484	5.11839	29.5682	29.4904
0.10H_DF3.csv	DF3	0.1	H	1	63450	0.00580466	0.0258467	5.81551	29.4874	29.4945
0.10H_DF3.csv	DF3	0.1	H	1	63675	0.0181673	0.0219437	4.93733	29.6425	29.8962
0.10H_DF3.csv	DF3	0.1	H	1	63900	0.00733493	0.0158015	3.55534	29.7812	29.6352
0.10H_DF3.csv	DF3	0.1	H	1	64125	0.0303616	0.0163678	3.68276	29.9452	30.1208
0.10H_DF3.csv	DF3	0.1	H	1	64350	0.00421834	0.0340408	7.65917	29.8157	29.5873
0.10H_DF3.csv	DF3	0.1	H	1	64575	0.0539428	0.0346582	7.79808	29.6494	29.4666
0.10H_DF3.csv	DF3	0.1	H	1	64800	0.0957709	0.0575228	12.9426	29.0901	29.3201
0.10H_DF3.csv	DF3	0.1	H	1	65025	0.00692215	0.0239444	5.38748	29.6033	29.7703
0.10H_DF3.csv	DF3	0.1	H	1	65250	0.0108756	0.0277479	6.24328	29.8087	29.2558
0.10H_DF3.csv	DF3	0.1	H	1	65475	0.00942243	0.0583307	13.1244	29.155	29.748
0.10H_DF3.csv	DF3	0.1	H	1	65700	0.262351	0.102874	23.1466	28.5738	28.4678
0.10H_DF3.csv	DF3	0.1	H	1	65925	0.00543648	0.0856421	19.2695	29.0015	29.4017
0.10H_DF3.csv	DF3	0.1	H	1	66150	0.0136087	0.0191709	4.31346	29.8849	30.0904
0.10H_DF3.csv	DF3	0.1	H	1	66375	0.0177364	0.0144698	3.25571	30.1593	30.1787
0.10H_DF3.csv	DF3	0.1	H	1	66600	0.0187459	0.0275665	6.20246	30.0665	30.0912
0.10H_DF3.csv	DF3	0.1	H	1	66825	0.00472867	0.0146822	3.30348	30.2752	30.3512
0.10H_DF3.csv	DF3	0.1	H	1	67050	0.0336723	0.0163495	3.67865	30.3295	30.2896
0.10H_DF3.csv	DF3	0.1	H	1	67275	0.0212726	0.0150292	3.38157	30.4692	30.3535
0.10H_DF3.csv	DF3	0.1	H	1	67500	0.0331972	0.0155933	3.5085	30.3658	30.3738
0.10H_DF3.csv	DF3	0.1	H	2	63225	0.0614972	0.0350011	7.87525	29.3984	29.3049
0.10H_DF3.csv	DF3	0.1	H	2	63450	0.00999995	0.0400781	9.01756	29.3431	29.5047
0.10H_DF3.csv	DF3	0.1	H	2	63675	0.168782	0.171296	38.5416	29.3984	29.1292
0.10H_DF3.csv	DF3	0.1	H	2	63900	0.0207451	0.0261466	5.88299	29.3787	28.9454
0.10H_DF3.csv	DF3	0.1	H	2	64125	0.0976304	0.0328438	7.38986	29.6159	29.9271
0.10H_DF3.csv	DF3	0.1	H	2	64350	0.0150928	0.0736858	16.5793	29.9066	29.5106
0.10H_DF3.csv	DF3	0.1	H	2	64575	0.0801604	0.138378	31.1351	29.2878	28.7674
0.10H_DF3.csv	DF3	0.1	H	2	64800	0.149577	0.0561942	12.6437	29.5765	29.6118
0.10H_DF3.csv	DF3	0.1	H	2	65025	0.0436606	0.176982	39.8209	29.3733	29.3787
0.10H_DF3.csv	DF3	0.1	H	2	65250	0.0240571	0.0590441	13.2849	29.8101	29.8171
0.10H_DF3.csv	DF3	0.1	H	2	65475	0.0393774	0.0437541	9.84467	29.9687	29.7209
0.10H_DF3.csv	DF3	0.1	H	2	65700	0.0350675	0.159246	35.8304	29.9587	29.1101
0.10H_DF3.csv	DF3	0.1	H	2	65925	0.158729	0.0410925	9.24582	29.5253	30.9858
0.10H_DF3.csv	DF3	0.1	H	2	66150	0.00878373	0.270736	60.9157	29.2532	29.3723
0.10H_DF3.csv	DF3	0.1	H	2	66375	0.0211919	0.139403	31.3656	28.7661	29.0769
0.10H_DF3.csv	DF3	0.1	H	2	66600	0.233243	0.0497355	11.1905	29.4877	29.8378
0.10H_DF3.csv	DF3	0.1	H	2	66825	0.363174	0.355881	80.0732	29.4002	29.1993
0.10H_DF3.csv	DF3	0.1	H	2	67050	0.0418157	0.305801	68.8053	29.4131	29.2677
0.10H_DF3.csv	DF3	0.1	H	2	67275	0.121387	0.270606	60.8864	29.8423	28.4655
0.10H_DF3.csv	DF3	0.1	H	2	67500	0.237785	0.25836	58.1309	29.0544	29.0637
0.10H_DF4.csv	DF4	0.1	H	1	67725	0.0481731	0.049722	11.1874	28.453	28.9698
0.10H_DF4.csv	DF4	0.1	H	1	67950	0.0403214	0.0389728	8.76888	28.9872	29.2278
0.10H_DF4.csv	DF4	0.1	H	1	68175	0.0703329	0.319707	71.934	22.3515	2.6253
0.10H_DF4.csv	DF4	0.1	H	1	68400	0.138783	0.150968	33.9678	0.606946	0.376698
0.10H_DF4.csv	DF4	0.1	H	1	68625	0.0197388	0.0695234	15.6428	0.614648	0.810514
0.10H_DF4.csv	DF4	0.1	H	1	68850	0.010753	0.0204791	4.60781	0.5135	0.662461
0.10H_DF4.csv	DF4	0.1	H	1	69075	0.0312253	0.0318509	7.16645	0.76234	0.414471
0.10H_DF4.csv	DF4	0.1	H	1	69300	0.0103702	0.0214776	4.83246	0.36596	0.399847
0.10H_DF4.csv	DF4	0.1	H	1	69525	0.04356	0.0498316	11.2121	0.549764	0.206149
0.10H_DF4.csv	DF4	0.1	H	1	69750	0.00562128	0.0457179	10.2865	0.395853	0.190591
0.10H_DF4.csv	DF4	0.1	H	1	69975	0.0299195	0.0199886	4.49744	0.271478	0.331546
0.10H_DF4.csv	DF4	0.1	H	1	70200	0.0131474	0.0254538	5.72711	0.885811	0.889798
0.10H_DF4.csv	DF4	0.1	H	1	70425	0.0365489	0.0426826	9.60358	1.64638	3.17804
0.10H_DF4.csv	DF4	0.1	H	1	70650	0.0150849	0.0624809	14.0582	3.32137	5.69244
0.10H_DF4.csv	DF4	0.1	H	1	70875	0.0126196	0.208064	46.8144	9.89526	3.09471
0.10H_DF4.csv	DF4	0.1	H	1	71100	0.0118018	0.0387041	8.70843	1.61346	1.23589
0.10H_DF4.csv	DF4	0.1	H	1	71325	0.0198121	0.0331307	7.45441	1.79134	1.87721
0.10H_DF4.csv	DF4	0.1	H	1	71550	0.034348	0.0404764	9.10718	2.003	1.71405
0.10H_DF4.csv	DF4	0.1	H	1	71775	0.00158715	0.0296679	6.67527	2.08116	2.57013
0.10H_DF4.csv	DF4	0.1	H	1	72000	0.000664551	0.0193634	4.35676	2.47112	2.42195
0.10H_DF4.csv	DF4	0.1	H	2	67725	0.298657	0.388673	87.4515	27.1263	27.2937
0.10H_DF4.csv	DF4	0.1	H	2	67950	0.122811	0.205131	46.1544	28.2928	28.9358
0.10H_DF4.csv	DF4	0.1	H	2	68175	0.321088	0.234133	52.6799	27.6077	27.175
0.10H_DF4.csv	DF4	0.1	H	2	68400	0.144013	0.626468	140.955	26.5814	26.2581
0.10H_DF4.csv	DF4	0.1	H	2	68625	0.630945	0.806359	181.431	25.8196	24.0441
0.10H_DF4.csv	DF4	0.1	H	2	68850	0.0528258	0.400645	90.1452	25.6399	11.8286
0.10H_DF4.csv	DF4	0.1	H	2	69075	0.490479	0.911379	205.06	24.6793	22.9964
0.10H_DF4.csv	DF4	0.1	H	2	69300	0.312625	0.892437	200.798	22.787	22.5584
0.10H_DF4.csv	DF4	0.1	H	2	69525	1.02319	1.1109	249.953	14.9322	11.3361
0.10H_DF4.csv	DF4	0.1	H	2	69750	0.127193	0.708123	159.328	24.6561	28.8945
0.10H_DF4.csv	DF4	0.1	H	2	69975	0.249342	0.645872	145.321	25.6292	27.4315
0.10H_DF4.csv	DF4	0.1	H	2	70200	0.487023	0.524116	117.926	24.1802	10.149
0.10H_DF4.csv	DF4	0.1	H	2	70425	0.00907001	0.948967	213.518	16.145	27.4973
0.10H_DF4.csv	DF4	0.1	H	2	70650	0.169163	0.686752	154.519	23.3291	29.2962
0.10H_DF4.csv	DF4	0.1	H	2	70875	0.401487	0.732771	164.874	24.0116	29.7711
0.10H_DF4.csv	DF4	0.1	H	2	71100	0.205404	0.457734	102.99	25.1804	27.8766
0.10H_DF4.csv	DF4	0.1	H	2	71325	0.767261	0.737009	165.827	24.9197	29.5335
0.10H_DF4.csv	DF4	0.1	H	2	71550	0.513809	0.715155	160.91	24.9904	15.9996
0.10H_DF4.csv	DF4	0.1	H	2	71775	0.331793	0.719974	161.994	20.5006	28.6196
0.10H_DF4.csv	DF4	0.1	H	2	72000	0.139714	0.165572	37.2536	29.0276	29.2156
0.10H_DF5.csv	DF5	0.1	H	1	72225	0.0103346	0.0285464	6.42295	0.937708	1.02591
0.10H_DF5.csv	DF5	0.1	H	1	72450	0.0287422	0.0224676	5.05521	0.945727	0.908437
0.10H_DF5.csv	DF5	0.1	H	1	72675	0.0187391	0.0270169	6.0788	0.878093	1.02523
0.10H_DF5.csv	DF5	0.1	H	1	72900	0.00680726	0.0258914	5.82557	0.805053	0.822921
0.10H_DF5.csv	DF5	0.1	H	1	73125	0.017113	0.0331447	7.45755	0.615059	0.426883
0.10H_DF5.csv	DF5	0.1	H	1	73350	0.0326505	0.0251598	5.66095	0.437086	0.59066
0.10H_DF5.csv	DF5	0.1	H	1	73575	0.0189048	0.0220689	4.9655	0.670053	0.558912
0.10H_DF5.csv	DF5	0.1	H	1	73800	0.00313977	0.0338615	7.61884	0.475014	0.424097
0.10H_DF5.csv	DF5	0.1	H	1	74025	0.0231119	0.0223535	5.02955	0.681	0.859386
0.10H_DF5.csv	DF5	0.1	H	1	74250	0.00886846	0.0184235	4.14529	1.01831	0.972885
0.10H_DF5.csv	DF5	0.1	H	1	74475	0.00674211	0.0214599	4.82847	0.810142	0.895582
0.10H_DF5.csv	DF5	0.1	H	1	74700	0.0457297	0.0162944	3.66623	0.932459	0.820841
0.10H_DF5.csv	DF5	0.1	H	1	74925	0.0350071	0.0228399	5.13898	0.873291	0.968903
0.10H_DF5.csv	DF5	0.1	H	1	75150	0.0869309	0.0212446	4.78002	0.898082	0.875893
0.10H_DF5.csv	DF5	0.1	H	1	75375	0.0127598	0.0286231	6.4402	0.797546	0.548077
0.10H_DF5.csv	DF5	0.1	H	1	75600	0.0243629	0.0372268	8.37603	0.54437	0.441115
0.10H_DF5.csv	DF5	0.1	H	1	75825	0.0219969	0.0193835	4.3613	0.800961	0.996124
0.10H_DF5.csv	DF5	0.1	H	1	76050	0.0312937	0.0153694	3.45812	0.861142	0.617014
0.10H_DF5.csv	DF5	0.1	H	1	76275	0.0161503	0.0210241	4.73043	0.663286	0.786179
0.10H_DF5.csv	DF5	0.1	H	1	76500	0.0126451	0.0263423	5.92701	0.679663	0.457046
0.10H_DF5.csv	DF5	0.1	H	2	72225	0.0161319	0.0208542	4.6922	28.7098	28.6294
0.10H_DF5.csv	DF5	0.1	H	2	72450	0.00323114	0.0247211	5.56225	28.6284	28.5538
0.10H_DF5.csv	DF5	0.1	H	2	72675	0.166797	0.162453	36.5519	26.5738	27.7492
0.10H_DF5.csv	DF5	0.1	H	2	72900	0.0677656	0.34604	77.8589	25.6941	28.9226
0.10H_DF5.csv	DF5	0.1	H	2	73125	0.0219668	0.100484	22.609	28.0384	27.4213
0.10H_DF5.csv	DF5	0.1	H	2	73350	0.318237	0.134501	30.2627	26.6216	19.8251
0.10H_DF5.csv	DF5	0.1	H	2	73575	0.0420749	0.162973	36.6688	26.0421	28.5394
0.10H_DF5.csv	DF5	0.1	H	2	73800	0.0368666	0.258796	58.229	27.4006	27.7358
0.10H_DF5.csv	DF5	0.1	H	2	74025	0.139922	0.172597	38.8343	24.0756	20.3141
0.10H_DF5.csv	DF5	0.1	H	2	74250	0.376977	0.183606	41.3113	24.506	28.0972
0.10H_DF5.csv	DF5	0.1	H	2	74475	0.236036	0.223352	50.2542	25.7367	15.761
0.10H_DF5.csv	DF5	0.1	H	2	74700	0.548237	0.333317	74.9963	26.9749	25.4831
0.10H_DF5.csv	DF5	0.1	H	2	74925	0.0148451	0.189404	42.6159	27.9378	27.5678
0.10H_DF5.csv	DF5	0.1	H	2	75150	0.00967836	0.326508	73.4642	28.0401	28.519
0.10H_DF5.csv	DF5	0.1	H	2	75375	0.177374	0.139722	31.4374	27.936	29.1735
0.10H_DF5.csv	DF5	0.1	H	2	75600	0.409132	0.153752	34.5942	28.8014	23.1781
0.10H_DF5.csv	DF5	0.1	H	2	75825	0.0647592	0.322167	72.4875	25.5778	20.6765
0.10H_DF5.csv	DF5	0.1	H	2	76050	0.203423	0.36609	82.3703	22.7844	29.8507
0.10H_DF5.csv	DF5	0.1	H	2	76275	0.179738	0.386471	86.9559	17.2082	22.4526
0.10H_DF5.csv	DF5	0.1	H	2	76500	0.219506	0.433283	97.4887	22.1326	25.3522
0.10H_DF6.csv	DF6	0.1	H	1	76725	0.00910853	0.0198769	4.47231	29.5903	29.5843
0.10H_DF6.csv	DF6	0.1	H	1	76950	0.021774	0.0159229	3.58266	29.5866	29.6084
0.10H_DF6.csv	DF6	0.1	H	1	77175	0.0856023	0.0428648	9.64458	29.6334	29.7698
0.10H_DF6.csv	DF6	0.1	H	1	77400	0.83378	0.21087	47.4457	16.0763	1.0001
0.10H_DF6.csv	DF6	0.1	H	1	77625	0.0123815	0.0723677	16.2827	1.0854	1.61438
0.10H_DF6.csv	DF6	0.1	H	1	77850	0.0210918	0.336875	75.7968	20.2237	29.6358
0.10H_DF6.csv	DF6	0.1	H	1	78075	0.926558	0.191785	43.1516	29.9792	30.1234
0.10H_DF6.csv	DF6	0.1	H	1	78300	0.019804	0.306387	68.9372	30.4021	30.0817
0.10H_DF6.csv	DF6	0.1	H	1	78525	0.0373026	0.105324	23.6978	29.3137	29.5469
0.10H_DF6.csv	DF6	0.1	H	1	78750	0.524994	0.286533	64.4699	30.2963	31.1954
0.10H_DF6.csv	DF6	0.1	H	1	78975	0.363576	0.292879	65.8978	25.531	9.63072
0.10H_DF6.csv	DF6	0.1	H	1	79200	0.0145422	0.684561	154.026	16.9722	29.4589
0.10H_DF6.csv	DF6	0.1	H	1	79425	0.027278	0.40759	91.7076	30.5286	31.5462
0.10H_DF6.csv	DF6	0.1	H	1	79650	0.032181	0.0304803	6.85807	31.8164	31.5176
0.10H_DF6.csv	DF6	0.1	H	1	79875	0.0796294	0.045443	10.2247	30.8417	30.135
0.10H_DF6.csv	DF6	0.1	H	1	80100	0.0229578	0.0353083	7.94436	29.6459	30.0968
0.10H_DF6.csv	DF6	0.1	H	1	80325	0.0287272	0.0178834	4.02376	30.045	29.782
0.10H_DF6.csv	DF6	0.1	H	1	80550	0.00763673	0.0204691	4.60555	29.8283	29.815
0.10H_DF6.csv	DF6	0.1	H	1	80775	0.00827538	0.0245276	5.51872	29.8364	29.7932
0.10H_DF6.csv	DF6	0.1	H	1	81000	0.0630725	0.0214921	4.83573	29.6786	29.5167
0.10H_DF6.csv	DF6	0.1	H	2	76725	0.00545567	0.0803097	18.0697	23.1913	27.7309
0.10H_DF6.csv	DF6	0.1	H	2	76950	0.25413	0.132311	29.77	26.5292	26.8566
0.10H_DF6.csv	DF6	0.1	H	2	77175	0.104953	0.188159	42.3357	22.8583	27.9013
0.10H_DF6.csv	DF6	0.1	H	2	77400	0.00714383	0.260301	58.5678	25.2802	27.6351
0.10H_DF6.csv	DF6	0.1	H	2	77625	0.415137	0.280263	63.0593	25.2884	27.8567
0.10H_DF6.csv	DF6	0.1	H	2	77850	0.397492	0.343996	77.3991	21.424	24.1037
0.10H_DF6.csv	DF6	0.1	H	2	78075	0.121032	0.175471	39.4809	22.2426	15.3225
0.10H_DF6.csv	DF6	0.1	H	2	78300	0.232328	0.444816	100.084	23.1339	17.464
0.10H_DF6.csv	DF6	0.1	H	2	78525	0.0629367	0.132173	29.7389	17.0508	18.8846
0.10H_DF6.csv	DF6	0.1	H	2	78750	0.166962	0.254535	57.2704	15.6222	18.948
0.10H_DF6.csv	DF6	0.1	H	2	78975	0.118122	0.423218	95.224	21.4899	22.7021
0.10H_DF6.csv	DF6	0.1	H	2	79200	0.233458	0.228854	51.4922	14.6818	22.1479
0.10H_DF6.csv	DF6	0.1	H	2	79425	0.458431	0.363486	81.7844	13.8901	10.4559
0.10H_DF6.csv	DF6	0.1	H	2	79650	0.162765	0.360526	81.1183	16.2022	13.7931
0.10H_DF6.csv	DF6	0.1	H	2	79875	0.287388	0.419644	94.4199	23.1089	24.7605
0.10H_DF6.csv	DF6	0.1	H	2	80100	0.283073	0.39517	88.9132	17.1431	25.2299
0.10H_DF6.csv	DF6	0.1	H	2	80325	0.20754	0.805725	181.288	22.3011	20.2777
0.10H_DF6.csv	DF6	0.1	H	2	80550	0.357368	0.527943	118.787	11.8981	7.63084
0.10H_DF6.csv	DF6	0.1	H	2	80775	0.312299	0.391389	88.0625	9.39776	10.862
0.10H_DF6.csv	DF6	0.1	H	2	81000	0.172275	0.303142	68.2069	12.7316	27.0366
0.10H_DF7.csv	DF7	0.1	H	1	225	0.00461261	0.0486613	10.9488	4.067	3.38933
0.10H_DF7.csv	DF7	0.1	H	1	450	0.271733	0.0520478	11.7108	3.756	3.1199
0.10H_DF7.csv	DF7	0.1	H	1	675	0.00158956	0.0632502	14.2313	4.28433	4.53894
0.10H_DF7.csv	DF7	0.1	H	1	900	0.0241135	0.0998157	22.4585	5.42004	6.97122
0.10H_DF7.csv	DF7	0.1	H	1	1125	0.0618408	0.134538	30.271	8.8389	14.2667
0.10H_DF7.csv	DF7	0.1	H	1	1350	0.0113182	0.204009	45.9021	29.1065	30.1416
0.10H_DF7.csv	DF7	0.1	H	1	1575	0.0710656	0.699463	157.379	19.6885	5.62089
0.10H_DF7.csv	DF7	0.1	H	1	1800	0.172506	0.0903105	20.3199	4.4701	5.42746
0.10H_DF7.csv	DF7	0.1	H	1	2025	0.0802796	0.136556	30.7252	5.35789	4.44195
0.10H_DF7.csv	DF7	0.1	H	1	2250	0.135271	0.187476	42.1821	4.89542	6.05564
0.10H_DF7.csv	DF7	0.1	H	1	2475	0.360214	0.998297	224.617	20.5749	5.3632
0.10H_DF7.csv	DF7	0.1	H	1	2700	0.180773	0.0553236	12.4478	4.70341	5.52708
0.10H_DF7.csv	DF7	0.1	H	1	2925	0.00987362	0.099773	22.4489	5.32085	4.39139
0.10H_DF7.csv	DF7	0.1	H	1	3150	0.00186609	0.193722	43.5875	4.6935	5.67979
0.10H_DF7.csv	DF7	0.1	H	1	3375	0.394055	0.405262	91.1838	15.5602	5.60808
0.10H_DF7.csv	DF7	0.1	H	1	3600	0.66822	0.357893	80.5259	7.34993	30.9714
0.10H_DF7.csv	DF7	0.1	H	1	3825	0.20848	0.541204	121.771	17.7541	31.9395
0.10H_DF7.csv	DF7	0.1	H	1	4050	0.221622	0.50799	114.298	13.1665	5.05085
0.10H_DF7.csv	DF7	0.1	H	1	4275	2.59511	0.484627	109.041	13.461	14.7239
0.10H_DF7.csv	DF7	0.1	H	1	4500	0.117618	0.261148	58.7584	5.79003	5.64098
0.10H_DF7.csv	DF7	0.1	H	2	225	0.00541817	0.0421555	9.48498	4.28815	4.09737
0.10H_DF7.csv	DF7	0.1	H	2	450	0.0895558	0.0328953	7.40145	3.86038	3.4916
0.10H_DF7.csv	DF7	0.1	H	2	675	0.393404	0.303589	68.3075	16.0672	21.9033
0.10H_DF7.csv	DF7	0.1	H	2	900	0.0500258	0.232066	52.2148	18.9395	9.23156
0.10H_DF7.csv	DF7	0.1	H	2	1125	0.73186	0.252115	56.7258	11.6741	29.54
0.10H_DF7.csv	DF7	0.1	H	2	1350	0.381405	0.281882	63.4235	10.6857	9.85537
0.10H_DF7.csv	DF7	0.1	H	2	1575	0.247381	0.36989	83.2252	17.3157	28.4478
0.10H_DF7.csv	DF7	0.1	H	2	1800	0.301928	0.402471	90.5561	13.1744	23.4537
0.10H_DF7.csv	DF7	0.1	H	2	2025	0.00530908	0.246585	55.4817	6.57382	7.60524
0.10H_DF7.csv	DF7	0.1	H	2	2250	0.219575	0.255278	57.4375	19.5308	20.9477
0.10H_DF7.csv	DF7	0.1	H	2	2475	0.00679675	0.339596	76.4091	16.902	4.04387
0.10H_DF7.csv	DF7	0.1	H	2	2700	0.0231241	0.105895	23.8264	4.11239	5.02316
0.10H_DF7.csv	DF7	0.1	H	2	2925	0.504831	0.443208	99.7218	22.4925	17.3086
0.10H_DF7.csv	DF7	0.1	H	2	3150	0.0251925	0.454197	102.194	12.2197	12.4215
0.10H_DF7.csv	DF7	0.1	H	2	3375	0.604616	0.21625	48.6562	5.73171	11.9327
0.10H_DF7.csv	DF7	0.1	H	2	3600	0.0413497	0.374516	84.2661	16.3311	22.5622
0.10H_DF7.csv	DF7	0.1	H	2	3825	0.523141	0.34796	78.2911	19.1378	19.2889
0.10H_DF7.csv	DF7	0.1	H	2	4050	0.16405	0.405478	91.2326	12.0552	3.01903
0.10H_DF7.csv	DF7	0.1	H	2	4275	0.393961	0.244246	54.9553	11.7875	20.0225
0.10H_DF7.csv	DF7	0.1	H	2	4500	0.427953	0.47723	107.377	16.0207	31.1454
0.10H_DF8.csv	DF8	0.1	H	1	225	0.0508339	0.497903	112.028	9.50052	4.49276
0.10H_DF8.csv	DF8	0.1	H	1	450	0.0517375	0.289685	65.1792	5.98721	6.69258
0.10H_DF8.csv	DF8	0.1	H	1	675	0.162488	0.093807	21.1066	4.7876	3.39151
0.10H_DF8.csv	DF8	0.1	H	1	900	0.655701	0.583677	131.327	11.2403	6.7117
0.10H_DF8.csv	DF8	0.1	H	1	1125	0.325026	0.454599	102.285	7.57698	10.1316
0.10H_DF8.csv	DF8	0.1	H	1	1350	1.27211	0.569411	128.117	7.90981	11.8277
0.10H_DF8.csv	DF8	0.1	H	1	1575	0.360152	0.559841	125.964	10.8439	5.06285
0.10H_DF8.csv	DF8	0.1	H	1	1800	0.0656062	0.636726	143.263	9.49774	2.53317
0.10H_DF8.csv	DF8	0.1	H	1	2025	0.453965	0.534062	120.164	5.46558	8.85196
0.10H_DF8.csv	DF8	0.1	H	1	2250	0.351414	0.550568	123.878	9.22516	4.87602
0.10H_DF8.csv	DF8	0.1	H	1	2475	0.315944	0.418532	94.1698	6.78117	2.62762
0.10H_DF8.csv	DF8	0.1	H	1	2700	0.0365064	0.323086	72.6943	5.59044	22.5764
0.10H_DF8.csv	DF8	0.1	H	1	2925	0.0308703	0.373631	84.067	9.69974	5.31624
0.10H_DF8.csv	DF8	0.1	H	1	3150	0.350614	0.547586	123.207	13.9698	31.9131
0.10H_DF8.csv	DF8	0.1	H	1	3375	1.44528	0.452739	101.866	9.22079	11.5606
0.10H_DF8.csv	DF8	0.1	H	1	3600	0.010627	0.380979	85.7203	4.33539	3.92964
0.10H_DF8.csv	DF8	0.1	H	1	3825	0.327276	0.51632	116.172	12.396	10.2281
0.10H_DF8.csv	DF8	0.1	H	1	4050	0.311072	0.565514	127.241	7.24592	9.19242
0.10H_DF8.csv	DF8	0.1	H	1	4275	0.464207	0.444737	100.066	5.25916	5.91704
0.10H_DF8.csv	DF8	0.1	H	1	4500	0.699332	0.589683	132.679	8.42794	5.3989
0.10H_DF8.csv	DF8	0.1	H	2	225	0.244112	0.467494	105.186	18.1214	4.07024
0.10H_DF8.csv	DF8	0.1	H	2	450	0.495074	0.557462	125.429	12.6214	27.5923
0.10H_DF8.csv	DF8	0.1	H	2	675	0.331605	0.468307	105.369	14.1791	30.3945
0.10H_DF8.csv	DF8	0.1	H	2	900	0.634348	0.634479	142.758	16.546	18.4252
0.10H_DF8.csv	DF8	0.1	H	2	1125	0.0103736	0.403026	90.6809	4.44203	3.60655
0.10H_DF8.csv	DF8	0.1	H	2	1350	0.774199	0.495022	111.38	16.9707	13.3905
0.10H_DF8.csv	DF8	0.1	H	2	1575	0.543823	0.444339	99.9763	4.23775	14.9923
0.10H_DF8.csv	DF8	0.1	H	2	1800	0.441975	0.541155	121.76	16.8787	4.77323
0.10H_DF8.csv	DF8	0.1	H	2	2025	0.504398	0.60143	135.322	20.9019	23.1531
0.10H_DF8.csv	DF8	0.1	H	2	2250	0.0273282	0.541559	121.851	12.3748	6.54039
0.10H_DF8.csv	DF8	0.1	H	2	2475	0.016703	0.323375	72.7593	6.48717	4.12436
0.10H_DF8.csv	DF8	0.1	H	2	2700	0.47947	0.311143	70.0072	10.5217	12.9286
0.10H_DF8.csv	DF8	0.1	H	2	2925	0.422127	0.478178	107.59	12.1697	19.7411
0.10H_DF8.csv	DF8	0.1	H	2	3150	0.442817	0.623047	140.186	19.9883	17.2975
0.10H_DF8.csv	DF8	0.1	H	2	3375	0.244169	0.459918	103.482	9.87086	1.83506
0.10H_DF8.csv	DF8	0.1	H	2	3600	0.383708	0.222977	50.1699	3.46616	8.58416
0.10H_DF8.csv	DF8	0.1	H	2	3825	0.584844	0.527645	118.72	11.6196	24.8694
0.10H_DF8.csv	DF8	0.1	H	2	4050	0.178286	0.388885	87.4992	9.39496	7.11474
0.10H_DF8.csv	DF8	0.1	H	2	4275	0.355114	0.529403	119.116	18.1704	23.6623
0.10H_DF8.csv	DF8	0.1	H	2	4500	0.728664	0.458835	103.238	12.348	9.85887
0.10H_DF9.csv	DF9	0.1	H	1	225	0.0179618	0.169282	38.0885	10.8282	14.4664
0.10H_DF9.csv	DF9	0.1	H	1	450	0.00628444	0.0252131	5.67294	12.7135	12.3418
0.10H_DF9.csv	DF9	0.1	H	1	675	0.0139261	0.0534826	12.0336	11.1031	8.16179
0.10H_DF9.csv	DF9	0.1	H	1	900	0.0241841	0.053827	12.1111	12.8015	14.7704
0.10H_DF9.csv	DF9	0.1	H	1	1125	0.0171586	0.11142	25.0695	13.8548	15.1195
0.10H_DF9.csv	DF9	0.1	H	1	1350	0.0549853	0.310379	69.8353	12.1275	10.1164
0.10H_DF9.csv	DF9	0.1	H	1	1575	0.0173371	0.264067	59.4151	10.4987	11.1738
0.10H_DF9.csv	DF9	0.1	H	1	1800	0.0480264	0.0228928	5.15088	11.5418	11.6657
0.10H_DF9.csv	DF9	0.1	H	1	2025	0.000791326	0.022305	5.01864	12.3684	12.9048
0.10H_DF9.csv	DF9	0.1	H	1	2250	0.0038921	0.0131743	2.96423	13.1739	13.3206
0.10H_DF9.csv	DF9	0.1	H	1	2475	0.00503219	0.0103183	2.32162	13.031	12.9221
0.10H_DF9.csv	DF9	0.1	H	1	2700	0.0408255	0.0597089	13.4345	12.4481	11.5459
0.10H_DF9.csv	DF9	0.1	H	1	2925	0.0967786	0.15183	34.1618	8.74557	9.6613
0.10H_DF9.csv	DF9	0.1	H	1	3150	0.0492898	0.0362817	8.16339	10.7051	10.632
0.10H_DF9.csv	DF9	0.1	H	1	3375	0.00251649	0.0194911	4.3855	10.6147	10.5097
0.10H_DF9.csv	DF9	0.1	H	1	3600	0.00326961	0.00864902	1.94603	10.2149	9.92816
0.10H_DF9.csv	DF9	0.1	H	1	3825	0.038412	0.0109051	2.45365	9.743	10.3796
0.10H_DF9.csv	DF9	0.1	H	1	4050	0.146716	0.19281	43.3822	10.5103	8.69653
0.10H_DF9.csv	DF9	0.1	H	1	4275	0.27622	0.500556	112.625	13.6147	14.0627
0.10H_DF9.csv	DF9	0.1	H	1	4500	0.14202	0.332173	74.7388	11.7351	10.6079
0.10H_DF9.csv	DF9	0.1	H	2	225	0.117101	0.242687	54.6046	10.0419	5.76559
0.10H_DF9.csv	DF9	0.1	H	2	450	0.233194	0.105938	23.8361	6.5894	8.69116
0.10H_DF9.csv	DF9	0.1	H	2	675	0.156679	0.289483	65.1337	6.63517	20.1924
0.10H_DF9.csv	DF9	0.1	H	2	900	0.0235887	0.30838	69.3856	16.5411	6.06742
0.10H_DF9.csv	DF9	0.1	H	2	1125	0.142125	0.102606	23.0864	6.15285	9.865
0.10H_DF9.csv	DF9	0.1	H	2	1350	0.076482	0.295602	66.5103	13.9734	6.49213
0.10H_DF9.csv	DF9	0.1	H	2	1575	0.0331361	0.188203	42.3458	4.98615	5.70514
0.10H_DF9.csv	DF9	0.1	H	2	1800	0.00506625	0.0814399	18.324	5.40203	4.42438
0.10H_DF9.csv	DF9	0.1	H	2	2025	0.0191524	0.0406937	9.15608	4.92673	4.54815
0.10H_DF9.csv	DF9	0.1	H	2	2250	0.0558911	0.033807	7.60658	4.73956	4.69769
0.10H_DF9.csv	DF9	0.1	H	2	2475	0.0901219	0.111981	25.1957	4.9898	9.93469
0.10H_DF9.csv	DF9	0.1	H	2	2700	0.0488354	0.296973	66.8189	12.7986	4.87637
0.10H_DF9.csv	DF9	0.1	H	2	2925	0.0933094	0.0433795	9.76039	5.55459	5.08393
0.10H_DF9.csv	DF9	0.1	H	2	3150	0.172647	0.351675	79.1268	12.5316	28.1116
0.10H_DF9.csv	DF9	0.1	H	2	3375	0.0753123	0.29658	66.7306	11.6111	1.75302
0.10H_DF9.csv	DF9	0.1	H	2	3600	0.173217	0.275991	62.098	16.9035	28.838
0.10H_DF9.csv	DF9	0.1	H	2	3825	0.168557	0.315714	71.0356	17.0407	1.63359
0.10H_DF9.csv	DF9	0.1	H	2	4050	0.0474966	0.11785	26.5163	4.0579	3.22762
0.10H_DF9.csv	DF9	0.1	H	2	4275	0.0199941	0.0329581	7.41556	5.4239	5.42258
0.10H_DF9.csv	DF9	0.1	H	2	4500	0.204038	0.060672	13.6512	5.0241	2.57437
0.10V_DF1.csv	DF1	0.1	V	1	81225	0.0104764	0.0188531	4.24195	0.420605	0.54717
0.10V_DF1.csv	DF1	0.1	V	1	81450	0.0327562	0.0172812	3.88828	0.666268	0.897392
0.10V_DF1.csv	DF1	0.1	V	1	81675	0.00439425	0.0197489	4.44349	0.853673	0.869062
0.10V_DF1.csv	DF1	0.1	V	1	81900	0.0115232	0.0151785	3.41516	0.608507	0.333936
0.10V_DF1.csv	DF1	0.1	V	1	82125	0.0221692	0.0190111	4.2775	0.162485	0.0896155
0.10V_DF1.csv	DF1	0.1	V	1	82350	0.0536879	0.0162956	3.6665	0.0992143	0.015665
0.10V_DF1.csv	DF1	0.1	V	1	82575	0.0218916	0.0210546	4.73729	0.192463	0.0541711
0.10V_DF1.csv	DF1	0.1	V	1	82800	0.00930925	0.0133174	2.99643	0.0817589	0.122647
0.10V_DF1.csv	DF1	0.1	V	1	83025	0.00159879	0.0289524	6.51429	0.797138	0.578149
0.10V_DF1.csv	DF1	0.1	V	1	83250	0.0366869	0.0200877	4.51974	0.619108	0.537575
0.10V_DF1.csv	DF1	0.1	V	1	83475	0.0138429	0.0181452	4.08267	0.176473	0.255066
0.10V_DF1.csv	DF1	0.1	V	1	83700	0.0336842	0.0205254	4.61821	0.410886	0.607618
0.10V_DF1.csv	DF1	0.1	V	1	83925	0.00665217	0.0196461	4.42036	0.573266	0.99259
0.10V_DF1.csv	DF1	0.1	V	1	84150	0.0130649	0.0220305	4.95686	0.800594	0.547621
0.10V_DF1.csv	DF1	0.1	V	1	84375	0.0171985	0.0189505	4.26386	0.14069	0.119199
0.10V_DF1.csv	DF1	0.1	V	1	84600	0.01684	0.01535	3.45375	0.12023	0.326152
0.10V_DF1.csv	DF1	0.1	V	1	84825	0.0123823	0.0170896	3.84516	0.344041	0.23538
0.10V_DF1.csv	DF1	0.1	V	1	85050	0.0231899	0.0435653	9.8022	1.06023	2.49518
0.10V_DF1.csv	DF1	0.1	V	1	85275	0.00624639	0.0384464	8.65044	0.902031	0.487849
0.10V_DF1.csv	DF1	0.1	V	1	85500	0.00650882	0.0164577	3.70299	0.269615	0.0725015
0.10V_DF1.csv	DF1	0.1	V	2	81225	0.0136676	1.49572	336.538	0.604369	0.342943
0.10V_DF1.csv	DF1	0.1	V	2	81450	0.0623787	0.394149	88.6834	0.385408	0.248833
0.10V_DF1.csv	DF1	0.1	V	2	81675	0.043889	0.0255601	5.75103	0.239588	0.0868713
0.10V_DF1.csv	DF1	0.1	V	2	81900	0.0179462	0.202542	45.5719	0.191642	0.305914
0.10V_DF1.csv	DF1	0.1	V	2	82125	0.00526279	0.0214607	4.82866	0.1692	0.222061
0.10V_DF1.csv	DF1	0.1	V	2	82350	0.0150302	2.05152	461.591	0.960061	0.394323
0.10V_DF1.csv	DF1	0.1	V	2	82575	20.8428	2.15683	485.287	0.746502	0.410183
0.10V_DF1.csv	DF1	0.1	V	2	82800	0.00846903	1.23316	277.461	0.851214	0.261738
0.10V_DF1.csv	DF1	0.1	V	2	83025	0.115093	0.353891	79.6254	0.410148	1.11184
0.10V_DF1.csv	DF1	0.1	V	2	83250	0.0699301	1.30388	293.374	1.49434	0.237036
0.10V_DF1.csv	DF1	0.1	V	2	83475	0.0570855	0.0231037	5.19832	0.212517	0.315197
0.10V_DF1.csv	DF1	0.1	V	2	83700	0.0201891	2.99468	673.803	1.10218	0.358297
0.10V_DF1.csv	DF1	0.1	V	2	83925	0.0185236	1.10352	248.292	0.535583	0.113586
0.10V_DF1.csv	DF1	0.1	V	2	84150	0.0260102	0.213633	48.0675	0.340654	0.287477
0.10V_DF1.csv	DF1	0.1	V	2	84375	0.0276509	0.025225	5.67563	0.258904	0.179371
0.10V_DF1.csv	DF1	0.1	V	2	84600	0.025094	0.699401	157.365	0.436872	0.651792
0.10V_DF1.csv	DF1	0.1	V	2	84825	0.0645621	1.00085	225.192	0.697935	0.438404
0.10V_DF1.csv	DF1	0.1	V	2	85050	0.00863052	0.208849	46.9911	0.238811	0.420821
0.10V_DF1.csv	DF1	0.1	V	2	85275	0.0159177	0.0289672	6.51762	0.238507	0.190518
0.10V_DF1.csv	DF1	0.1	V	2	85500	0.0165865	0.381675	85.8769	0.278873	0.250305
0.10V_DF10.csv	DF10	0.1	V	1	225	0.134872	0.110873	24.9465	5.5707	5.985
0.10V_DF10.csv	DF10	0.1	V	1	450	0.123762	0.162212	36.4978	6.33453	5.53325
0.10V_DF10.csv	DF10	0.1	V	1	675	0.0854652	0.241477	54.3322	6.72564	9.67965
0.10V_DF10.csv	DF10	0.1	V	1	900	0.152195	0.360945	81.2126	6.0842	3.01193
0.10V_DF10.csv	DF10	0.1	V	1	1125	0.262497	0.323658	72.8231	8.05064	5.6768
0.10V_DF10.csv	DF10	0.1	V	1	1350	0.0148138	0.414872	93.3462	11.5768	4.91121
0.10V_DF10.csv	DF10	0.1	V	1	1575	0.227365	0.38962	87.6645	5.96343	8.33854
0.10V_DF10.csv	DF10	0.1	V	1	1800	0.745445	0.282759	63.6208	10.4122	11.2158
0.10V_DF10.csv	DF10	0.1	V	1	2025	0.279548	0.336089	75.6199	13.9681	12.772
0.10V_DF10.csv	DF10	0.1	V	1	2250	0.291962	0.38033	85.5743	13.088	15.6007
0.10V_DF10.csv	DF10	0.1	V	1	2475	0.115595	0.430423	96.8451	14.4369	5.40422
0.10V_DF10.csv	DF10	0.1	V	1	2700	0.0212911	0.431961	97.1913	11.4062	4.83606
0.10V_DF10.csv	DF10	0.1	V	1	2925	0.0641548	0.455501	102.488	17.7258	31.2723
0.10V_DF10.csv	DF10	0.1	V	1	3150	0.130529	0.592418	133.294	14.5439	3.60363
0.10V_DF10.csv	DF10	0.1	V	1	3375	0.197254	0.256064	57.6145	4.28182	4.52775
0.10V_DF10.csv	DF10	0.1	V	1	3600	0.184646	0.448071	100.816	6.08918	8.91005
0.10V_DF10.csv	DF10	0.1	V	1	3825	0.135843	0.290632	65.3923	10.9709	11.3782
0.10V_DF10.csv	DF10	0.1	V	1	4050	0.0685913	0.406489	91.46	12.6815	11.1968
0.10V_DF10.csv	DF10	0.1	V	1	4275	0.238884	0.378976	85.2695	12.2057	2.95168
0.10V_DF10.csv	DF10	0.1	V	1	4500	0.602013	0.451832	101.662	10.6612	6.30695
0.10V_DF10.csv	DF10	0.1	V	2	225	0.0111915	0.195131	43.9044	10.0099	15.8599
0.10V_DF10.csv	DF10	0.1	V	2	450	0.27459	0.203299	45.7422	11.5818	27.6688
0.10V_DF10.csv	DF10	0.1	V	2	675	0.0120183	0.199871	44.971	22.8809	19.0574
0.10V_DF10.csv	DF10	0.1	V	2	900	0.349273	0.239804	53.956	22.3195	30.4022
0.10V_DF10.csv	DF10	0.1	V	2	1125	0.17841	0.294922	66.3575	14.2386	7.23038
0.10V_DF10.csv	DF10	0.1	V	2	1350	0.130205	0.334823	75.3352	8.89797	29.2349
0.10V_DF10.csv	DF10	0.1	V	2	1575	0.30341	0.220082	49.5183	23.6837	22.21
0.10V_DF10.csv	DF10	0.1	V	2	1800	0.0549507	0.357181	80.3656	11.4986	7.32888
0.10V_DF10.csv	DF10	0.1	V	2	2025	1.9113	0.258495	58.1613	12.5016	6.36049
0.10V_DF10.csv	DF10	0.1	V	2	2250	0.0939534	0.233019	52.4293	13.1939	4.68656
0.10V_DF10.csv	DF10	0.1	V	2	2475	0.186962	0.423899	95.3772	15.4078	2.9557
0.10V_DF10.csv	DF10	0.1	V	2	2700	0.206633	0.355908	80.0794	12.3689	24.8809
0.10V_DF10.csv	DF10	0.1	V	2	2925	0.241625	0.27092	60.9571	12.2605	13.3398
0.10V_DF10.csv	DF10	0.1	V	2	3150	0.0153909	0.328241	73.8543	16.0664	4.8432
0.10V_DF10.csv	DF10	0.1	V	2	3375	0.0117422	0.403252	90.7317	11.9397	5.64154
0.10V_DF10.csv	DF10	0.1	V	2	3600	0.162325	0.232924	52.4078	5.77146	12.7468
0.10V_DF10.csv	DF10	0.1	V	2	3825	0.0137777	0.277564	62.4519	23.7515	24.0198
0.10V_DF10.csv	DF10	0.1	V	2	4050	0.437671	0.396746	89.2679	8.95373	23.6985
0.10V_DF10.csv	DF10	0.1	V	2	4275	0.0776357	0.223102	50.198	27.6729	27.3158
0.10V_DF10.csv	DF10	0.1	V	2	4500	0.159235	0.330424	74.3453	12.2143	8.96462
0.10V_DF2.csv	DF2	0.1	V	1	85725	0.0171477	0.364141	81.9317	14.1586	12.5269
0.10V_DF2.csv	DF2	0.1	V	1	85950	0.0589258	0.918812	206.733	10.0679	8.06675
0.10V_DF2.csv	DF2	0.1	V	1	86175	0.116659	0.147887	33.2746	11.3478	9.5744
0.10V_DF2.csv	DF2	0.1	V	1	86400	0.187696	0.187281	42.1383	13.8373	28.3669
0.10V_DF2.csv	DF2	0.1	V	1	86625	0.00350904	0.0903913	20.338	29.0694	29.1198
0.10V_DF2.csv	DF2	0.1	V	1	86850	0.249097	0.102731	23.1144	28.6151	28.11
0.10V_DF2.csv	DF2	0.1	V	1	87075	0.0816636	0.160133	36.0299	29.262	28.8484
0.10V_DF2.csv	DF2	0.1	V	1	87300	0.0437807	0.0562208	12.6497	29.467	29.8208
0.10V_DF2.csv	DF2	0.1	V	1	87525	0.118739	0.204574	46.0292	28.0128	25.6158
0.10V_DF2.csv	DF2	0.1	V	1	87750	0.0213252	0.154568	34.7779	25.9801	29.3856
0.10V_DF2.csv	DF2	0.1	V	1	87975	0.124371	0.183232	41.2271	27.6285	25.6998
0.10V_DF2.csv	DF2	0.1	V	1	88200	0.0875379	0.188055	42.3124	26.1511	26.9813
0.10V_DF2.csv	DF2	0.1	V	1	88425	0.27403	0.202163	45.4867	16.9562	8.95414
0.10V_DF2.csv	DF2	0.1	V	1	88650	0.00971273	0.109011	24.5274	7.18401	6.34251
0.10V_DF2.csv	DF2	0.1	V	1	88875	0.000445038	0.0271233	6.10275	6.2984	5.07851
0.10V_DF2.csv	DF2	0.1	V	1	89100	0.123015	0.0525306	11.8194	6.73528	8.31775
0.10V_DF2.csv	DF2	0.1	V	1	89325	0.184	0.377749	84.9934	21.2487	25.5801
0.10V_DF2.csv	DF2	0.1	V	1	89550	0.512748	0.14893	33.5092	28.9548	27.8322
0.10V_DF2.csv	DF2	0.1	V	1	89775	0.0226066	0.243687	54.8295	16.4643	9.692
0.10V_DF2.csv	DF2	0.1	V	1	90000	0.246242	0.373264	83.9845	25.2669	27.7847
0.10V_DF2.csv	DF2	0.1	V	2	85725	0.120557	0.607067	136.59	28.247	28.2555
0.10V_DF2.csv	DF2	0.1	V	2	85950	0.0156396	0.162419	36.5443	27.5241	28.0888
0.10V_DF2.csv	DF2	0.1	V	2	86175	0.0135919	0.169602	38.1605	27.9249	26.5908
0.10V_DF2.csv	DF2	0.1	V	2	86400	0.182787	0.818435	184.148	22.5397	28.1443
0.10V_DF2.csv	DF2	0.1	V	2	86625	0.393734	0.521812	117.408	24.3088	30.0266
0.10V_DF2.csv	DF2	0.1	V	2	86850	0.0119364	0.187648	42.2207	28.3017	29.3656
0.10V_DF2.csv	DF2	0.1	V	2	87075	0.0131149	0.387785	87.2516	28.9802	29.2737
0.10V_DF2.csv	DF2	0.1	V	2	87300	0.01362	0.135475	30.4818	29.2394	28.9517
0.10V_DF2.csv	DF2	0.1	V	2	87525	0.023135	0.154044	34.66	28.971	29.6554
0.10V_DF2.csv	DF2	0.1	V	2	87750	0.0183369	0.0179242	4.03295	29.4972	29.6356
0.10V_DF2.csv	DF2	0.1	V	2	87975	0.0616842	0.0408801	9.19801	29.5882	28.8565
0.10V_DF2.csv	DF2	0.1	V	2	88200	0.0121943	0.327616	73.7135	28.5603	28.1929
0.10V_DF2.csv	DF2	0.1	V	2	88425	0.296216	0.0976005	21.9601	29.2643	27.2991
0.10V_DF2.csv	DF2	0.1	V	2	88650	0.167341	0.873268	196.485	25.8195	29.6043
0.10V_DF2.csv	DF2	0.1	V	2	88875	0.115477	0.830328	186.824	23.4857	29.2043
0.10V_DF2.csv	DF2	0.1	V	2	89100	0.0261517	0.240208	54.0468	29.0932	25.2617
0.10V_DF2.csv	DF2	0.1	V	2	89325	0.173729	0.201817	45.4089	19.5314	11.8162
0.10V_DF2.csv	DF2	0.1	V	2	89550	0.0154228	0.977183	219.866	25.1534	29.3131
0.10V_DF2.csv	DF2	0.1	V	2	89775	0.0242622	0.249871	56.2209	25.7468	16.8957
0.10V_DF2.csv	DF2	0.1	V	2	90000	0.0397394	0.220039	49.5087	15.3872	13.3135
0.10V_DF3.csv	DF3	0.1	V	1	90225	0.00942954	0.0224017	5.04039	26.8671	26.6209
0.10V_DF3.csv	DF3	0.1	V	1	90450	0.0576164	0.0346601	7.79853	26.574	27.9671
0.10V_DF3.csv	DF3	0.1	V	1	90675	0.124343	0.0354965	7.98672	29.0886	29.9117
0.10V_DF3.csv	DF3	0.1	V	1	90900	0.118781	0.144287	32.4647	26.2066	29.9501
0.10V_DF3.csv	DF3	0.1	V	1	91125	0.00837019	0.0953	21.4425	30.2396	30.0259
0.10V_DF3.csv	DF3	0.1	V	1	91350	0.0165477	0.064555	14.5249	30.3729	29.9881
0.10V_DF3.csv	DF3	0.1	V	1	91575	0.049769	0.0422811	9.51324	30.341	30.4083
0.10V_DF3.csv	DF3	0.1	V	1	91800	0.154896	0.149464	33.6294	29.6994	27.4164
0.10V_DF3.csv	DF3	0.1	V	1	92025	0.00996686	0.0950473	21.3856	29.733	26.9464
0.10V_DF3.csv	DF3	0.1	V	1	92250	0.00327691	0.0681078	15.3243	29.2059	30.1043
0.10V_DF3.csv	DF3	0.1	V	1	92475	0.0203185	0.0773262	17.3984	29.1936	29.7895
0.10V_DF3.csv	DF3	0.1	V	1	92700	0.00996254	0.0577996	13.0049	29.6909	27.9811
0.10V_DF3.csv	DF3	0.1	V	1	92925	0.00413025	0.126697	28.5069	29.4161	30.371
0.10V_DF3.csv	DF3	0.1	V	1	93150	0.11607	0.0416162	9.36365	30.3156	29.6546
0.10V_DF3.csv	DF3	0.1	V	1	93375	0.0477806	0.130458	29.3531	29.4269	29.6497
0.10V_DF3.csv	DF3	0.1	V	1	93600	0.0153093	0.14729	33.1401	29.764	29.7583
0.10V_DF3.csv	DF3	0.1	V	1	93825	0.0186714	0.0515742	11.6042	29.9172	29.8679
0.10V_DF3.csv	DF3	0.1	V	1	94050	0.0125474	0.0146527	3.29687	29.9094	29.8962
0.10V_DF3.csv	DF3	0.1	V	1	94275	0.0215354	0.121321	27.2973	29.9962	30.8953
0.10V_DF3.csv	DF3	0.1	V	1	94500	0.0478645	0.265403	59.7157	29.9173	29.292
0.10V_DF3.csv	DF3	0.1	V	2	90225	0.00684285	0.0390136	8.77807	30.1317	30.0317
0.10V_DF3.csv	DF3	0.1	V	2	90450	0.0118291	0.0330308	7.43193	30.0516	30.1431
0.10V_DF3.csv	DF3	0.1	V	2	90675	0.0448715	0.03008	6.768	30.2245	30.2018
0.10V_DF3.csv	DF3	0.1	V	2	90900	0.075215	0.04326	9.7335	30.2009	30.5793
0.10V_DF3.csv	DF3	0.1	V	2	91125	0.0093787	0.0705851	15.8817	30.0869	30.3637
0.10V_DF3.csv	DF3	0.1	V	2	91350	0.00680012	0.102534	23.0701	30.452	30.2324
0.10V_DF3.csv	DF3	0.1	V	2	91575	0.0295524	0.24014	54.0315	29.7177	29.9847
0.10V_DF3.csv	DF3	0.1	V	2	91800	0.911209	0.146475	32.957	29.967	30.719
0.10V_DF3.csv	DF3	0.1	V	2	92025	0.109778	0.242217	54.4988	29.7621	30.1566
0.10V_DF3.csv	DF3	0.1	V	2	92250	0.147453	0.312799	70.3798	29.1531	30.2362
0.10V_DF3.csv	DF3	0.1	V	2	92475	0.0526606	0.0665453	14.9727	29.7841	30.5538
0.10V_DF3.csv	DF3	0.1	V	2	92700	0.117405	0.152045	34.2101	30.0902	30.3433
0.10V_DF3.csv	DF3	0.1	V	2	92925	0.106773	0.0539479	12.1383	30.4044	30.635
0.10V_DF3.csv	DF3	0.1	V	2	93150	0.0222699	0.0639557	14.39	30.5241	30.3482
0.10V_DF3.csv	DF3	0.1	V	2	93375	0.0535671	0.0396129	8.9129	30.3114	30.3187
0.10V_DF3.csv	DF3	0.1	V	2	93600	0.0788063	0.0691414	15.5568	30.1855	30.0276
0.10V_DF3.csv	DF3	0.1	V	2	93825	0.00753289	0.320082	72.0185	30.0064	29.7693
0.10V_DF3.csv	DF3	0.1	V	2	94050	0.123576	0.453759	102.096	29.7158	30.251
0.10V_DF3.csv	DF3	0.1	V	2	94275	0.00110278	0.247821	55.7596	30.1772	30.3332
0.10V_DF3.csv	DF3	0.1	V	2	94500	0.00709438	0.0236698	5.32571	30.3337	30.0804
0.10V_DF4.csv	DF4	0.1	V	1	94725	0.0687228	0.0817771	18.3999	27.603	28.8593
0.10V_DF4.csv	DF4	0.1	V	1	94950	0.0910536	0.0484204	10.8946	27.4538	27.3461
0.10V_DF4.csv	DF4	0.1	V	1	95175	0.0058	0.127991	28.7981	28.1844	29.3839
0.10V_DF4.csv	DF4	0.1	V	1	95400	0.0309532	0.0485728	10.9289	29.4072	29.2499
0.10V_DF4.csv	DF4	0.1	V	1	95625	0.0696317	0.0763559	17.1801	29.5799	29.8579
0.10V_DF4.csv	DF4	0.1	V	1	95850	0.034559	0.0543316	12.2246	29.0582	28.902
0.10V_DF4.csv	DF4	0.1	V	1	96075	0.0209163	0.109145	24.5576	29.3574	28.8656
0.10V_DF4.csv	DF4	0.1	V	1	96300	0.185113	0.0646903	14.5553	28.4827	30.1758
0.10V_DF4.csv	DF4	0.1	V	1	96525	0.0335701	0.141156	31.7602	29.0593	29.5628
0.10V_DF4.csv	DF4	0.1	V	1	96750	0.028662	0.206556	46.475	29.1708	28.0171
0.10V_DF4.csv	DF4	0.1	V	1	96975	0.0439945	0.139689	31.43	29.1526	29.8068
0.10V_DF4.csv	DF4	0.1	V	1	97200	0.140126	0.22973	51.6891	28.8322	28.3677
0.10V_DF4.csv	DF4	0.1	V	1	97425	0.00191453	0.304684	68.554	26.7939	29.0432
0.10V_DF4.csv	DF4	0.1	V	1	97650	0.0243604	0.0876129	19.7129	27.6678	27.2779
0.10V_DF4.csv	DF4	0.1	V	1	97875	0.040168	0.0535727	12.0539	28.0534	27.7551
0.10V_DF4.csv	DF4	0.1	V	1	98100	0.043809	0.0539323	12.1348	28.5019	29.973
0.10V_DF4.csv	DF4	0.1	V	1	98325	0.446014	0.0673007	15.1427	28.4879	26.2742
0.10V_DF4.csv	DF4	0.1	V	1	98550	0.158191	0.13419	30.1927	27.9956	29.8253
0.10V_DF4.csv	DF4	0.1	V	1	98775	0.0550757	0.190053	42.7618	25.3904	29.1269
0.10V_DF4.csv	DF4	0.1	V	1	99000	0.0102752	0.0432672	9.73512	28.7688	29.4047
0.10V_DF4.csv	DF4	0.1	V	2	94725	0.00713734	0.0438299	9.86172	0.360227	0.298363
0.10V_DF4.csv	DF4	0.1	V	2	94950	0.00772309	0.0730096	16.4272	0.346549	0.377009
0.10V_DF4.csv	DF4	0.1	V	2	95175	0.0161637	0.0957136	21.5356	0.445444	0.630402
0.10V_DF4.csv	DF4	0.1	V	2	95400	0.0351434	0.0941309	21.1795	0.474101	0.578681
0.10V_DF4.csv	DF4	0.1	V	2	95625	0.230867	0.266576	59.9797	0.738798	0.14589
0.10V_DF4.csv	DF4	0.1	V	2	95850	0.175014	0.113218	25.474	0.444854	0.189928
0.10V_DF4.csv	DF4	0.1	V	2	96075	0.0298344	0.101993	22.9484	0.644477	0.198246
0.10V_DF4.csv	DF4	0.1	V	2	96300	0.0977153	0.295525	66.4932	0.791883	0.906209
0.10V_DF4.csv	DF4	0.1	V	2	96525	0.152379	0.190129	42.7789	0.81683	0.943011
0.10V_DF4.csv	DF4	0.1	V	2	96750	0.0277815	0.154613	34.788	0.845084	0.798565
0.10V_DF4.csv	DF4	0.1	V	2	96975	0.0818467	0.16747	37.6808	0.770834	0.665584
0.10V_DF4.csv	DF4	0.1	V	2	97200	0.016328	0.568946	128.013	0.998454	0.487613
0.10V_DF4.csv	DF4	0.1	V	2	97425	0.0985806	0.472617	106.339	1.25031	1.15246
0.10V_DF4.csv	DF4	0.1	V	2	97650	0.0133757	0.694468	156.255	1.38228	0.51393
0.10V_DF4.csv	DF4	0.1	V	2	97875	0.0259063	0.46181	103.907	1.11454	0.90897
0.10V_DF4.csv	DF4	0.1	V	2	98100	0.162906	0.532751	119.869	0.84556	0.567614
0.10V_DF4.csv	DF4	0.1	V	2	98325	2.29473	0.575695	129.531	0.91901	1.18111
0.10V_DF4.csv	DF4	0.1	V	2	98550	0.31361	1.2166	273.735	1.25759	0.772535
0.10V_DF4.csv	DF4	0.1	V	2	98775	0.0305834	0.581064	130.739	3.51649	7.34848
0.10V_DF4.csv	DF4	0.1	V	2	99000	0.00386733	0.0424126	9.54283	7.36322	7.32364
0.10V_DF5.csv	DF5	0.1	V	1	99225	0.0161107	0.0181725	4.08881	8.50588	8.35751
0.10V_DF5.csv	DF5	0.1	V	1	99450	0.0133679	0.0199748	4.49432	8.29208	8.01646
0.10V_DF5.csv	DF5	0.1	V	1	99675	0.0532349	0.0301157	6.77602	7.92198	7.01117
0.10V_DF5.csv	DF5	0.1	V	1	99900	0.0107268	0.163544	36.7975	21.0927	28.5827
0.10V_DF5.csv	DF5	0.1	V	1	100125	0.00365199	0.0210973	4.7469	28.8086	28.8421
0.10V_DF5.csv	DF5	0.1	V	1	100350	0.0231178	0.0204767	4.60726	29.1129	29.6004
0.10V_DF5.csv	DF5	0.1	V	1	100575	0.0980403	0.154256	34.7077	26.0232	28.9051
0.10V_DF5.csv	DF5	0.1	V	1	100800	0.0216922	0.0230791	5.1928	29.2875	29.1454
0.10V_DF5.csv	DF5	0.1	V	1	101025	0.0156765	0.0342442	7.70494	29.1744	29.2965
0.10V_DF5.csv	DF5	0.1	V	1	101250	0.00273553	0.0391349	8.80536	29.2514	28.9563
0.10V_DF5.csv	DF5	0.1	V	1	101475	0.10095	0.0508912	11.4505	29.1278	28.1077
0.10V_DF5.csv	DF5	0.1	V	1	101700	0.0396749	0.071189	16.0175	28.4259	28.9853
0.10V_DF5.csv	DF5	0.1	V	1	101925	0.403788	0.0987038	22.2084	27.9491	22.9405
0.10V_DF5.csv	DF5	0.1	V	1	102150	0.165267	0.109321	24.5972	27.1185	29.0366
0.10V_DF5.csv	DF5	0.1	V	1	102375	0.0259886	0.0434382	9.77359	29.1758	29.2523
0.10V_DF5.csv	DF5	0.1	V	1	102600	0.0353473	0.0289504	6.51384	29.335	29.3207
0.10V_DF5.csv	DF5	0.1	V	1	102825	0.030696	0.0229409	5.16171	29.4004	29.3266
0.10V_DF5.csv	DF5	0.1	V	1	103050	0.0468277	0.293696	66.0816	28.5852	21.2645
0.10V_DF5.csv	DF5	0.1	V	1	103275	0.0413217	0.245297	55.1919	23.4495	28.9912
0.10V_DF5.csv	DF5	0.1	V	1	103500	0.153196	0.144705	32.5586	28.5463	28.8484
0.10V_DF5.csv	DF5	0.1	V	2	99225	0.0778264	4.22234	950.026	8.54519	22.4896
0.10V_DF5.csv	DF5	0.1	V	2	99450	0.0731407	2.91558	656.004	6.81377	22.518
0.10V_DF5.csv	DF5	0.1	V	2	99675	0.01768	4.60359	1035.81	10.2079	2.88906
0.10V_DF5.csv	DF5	0.1	V	2	99900	1.25027	4.53897	1021.27	10.8218	16.7706
0.10V_DF5.csv	DF5	0.1	V	2	100125	0.0174486	1.83981	413.957	9.89515	3.1359
0.10V_DF5.csv	DF5	0.1	V	2	100350	0.080772	2.32184	522.414	5.26313	2.40177
0.10V_DF5.csv	DF5	0.1	V	2	100575	0.00175157	2.23041	501.843	3.678	1.26102
0.10V_DF5.csv	DF5	0.1	V	2	100800	0.0128794	1.74323	392.227	4.15714	0.526858
0.10V_DF5.csv	DF5	0.1	V	2	101025	0.0547926	3.77578	849.55	5.67825	22.4855
0.10V_DF5.csv	DF5	0.1	V	2	101250	0.0904649	3.04553	685.244	5.59249	0.879032
0.10V_DF5.csv	DF5	0.1	V	2	101475	0.0143121	1.9346	435.285	3.35679	0.404612
0.10V_DF5.csv	DF5	0.1	V	2	101700	0.0217904	1.24271	279.61	2.20112	2.7477
0.10V_DF5.csv	DF5	0.1	V	2	101925	0.0622749	1.97197	443.694	14.9461	5.35023
0.10V_DF5.csv	DF5	0.1	V	2	102150	0.132356	1.73748	390.932	12.4449	28.4883
0.10V_DF5.csv	DF5	0.1	V	2	102375	0.38658	0.753063	169.439	24.587	23.1069
0.10V_DF5.csv	DF5	0.1	V	2	102600	0.930382	1.22103	274.731	22.0845	23.2576
0.10V_DF5.csv	DF5	0.1	V	2	102825	0.0269634	0.398198	89.5945	19.3267	11.2626
0.10V_DF5.csv	DF5	0.1	V	2	103050	0.462619	1.2145	273.263	9.8718	11.4109
0.10V_DF5.csv	DF5	0.1	V	2	103275	0.492714	0.753625	169.566	23.8094	27.9699
0.10V_DF5.csv	DF5	0.1	V	2	103500	0.081681	1.88228	423.513	17.0576	7.01132
0.10V_DF6.csv	DF6	0.1	V	1	103725	0.0791102	0.133142	29.9568	13.9297	25.0829
0.10V_DF6.csv	DF6	0.1	V	1	103950	0.167973	0.0930489	20.936	16.073	12.9411
0.10V_DF6.csv	DF6	0.1	V	1	104175	0.0558415	0.172142	38.7319	18.0572	18.6922
0.10V_DF6.csv	DF6	0.1	V	1	104400	0.541303	0.239784	53.9514	15.726	27.1018
0.10V_DF6.csv	DF6	0.1	V	1	104625	0.155431	0.259037	58.2834	22.7184	24.0266
0.10V_DF6.csv	DF6	0.1	V	1	104850	0.419489	0.2712	61.0201	17.9918	16.862
0.10V_DF6.csv	DF6	0.1	V	1	105075	0.38061	0.30565	68.7712	18.2193	11.4864
0.10V_DF6.csv	DF6	0.1	V	1	105300	0.0155161	0.265373	59.7089	15.7181	12.3273
0.10V_DF6.csv	DF6	0.1	V	1	105525	0.0282323	0.431003	96.9756	24.3878	11.784
0.10V_DF6.csv	DF6	0.1	V	1	105750	0.12235	0.441656	99.3727	25.3725	28.8524
0.10V_DF6.csv	DF6	0.1	V	1	105975	0.599254	0.45186	101.668	26.6502	29.1439
0.10V_DF6.csv	DF6	0.1	V	1	106200	0.226394	0.360758	81.1705	25.8263	16.5725
0.10V_DF6.csv	DF6	0.1	V	1	106425	0.606303	0.256409	57.692	14.8006	31.741
0.10V_DF6.csv	DF6	0.1	V	1	106650	0.219974	0.251649	56.6211	20.0843	9.52587
0.10V_DF6.csv	DF6	0.1	V	1	106875	0.143977	0.254955	57.365	20.0409	24.6364
0.10V_DF6.csv	DF6	0.1	V	1	107100	0.237856	0.280995	63.2238	23.3701	12.3612
0.10V_DF6.csv	DF6	0.1	V	1	107325	0.0553322	0.239832	53.9622	20.1622	22.4303
0.10V_DF6.csv	DF6	0.1	V	1	107550	0.107164	0.259794	58.4536	18.744	31.1012
0.10V_DF6.csv	DF6	0.1	V	1	107775	0.337444	0.237279	53.3879	18.7758	12.3673
0.10V_DF6.csv	DF6	0.1	V	1	108000	0.0755517	0.166049	37.3609	7.75726	7.20989
0.10V_DF6.csv	DF6	0.1	V	2	103725	0.0490167	0.0467051	10.5087	29.2234	29.9376
0.10V_DF6.csv	DF6	0.1	V	2	103950	0.00878211	0.0437236	9.8378	29.1439	28.8331
0.10V_DF6.csv	DF6	0.1	V	2	104175	0.00791366	0.0658034	14.8058	28.2431	27.711
0.10V_DF6.csv	DF6	0.1	V	2	104400	0.175901	0.0473382	10.6511	28.6634	27.8249
0.10V_DF6.csv	DF6	0.1	V	2	104625	0.138477	0.0675678	15.2028	26.1777	26.4905
0.10V_DF6.csv	DF6	0.1	V	2	104850	0.113354	0.106671	24.0009	27.8524	27.2301
0.10V_DF6.csv	DF6	0.1	V	2	105075	0.105431	0.188452	42.4017	27.7915	29.4211
0.10V_DF6.csv	DF6	0.1	V	2	105300	0.158925	0.174234	39.2027	28.076	29.0553
0.10V_DF6.csv	DF6	0.1	V	2	105525	0.216771	0.268534	60.4201	28.5919	27.6267
0.10V_DF6.csv	DF6	0.1	V	2	105750	0.146086	0.114777	25.8247	24.7277	23.7283
0.10V_DF6.csv	DF6	0.1	V	2	105975	0.00872994	0.32467	73.0507	27.1574	26.9146
0.10V_DF6.csv	DF6	0.1	V	2	106200	0.116026	0.217326	48.8982	22.2968	22.1378
0.10V_DF6.csv	DF6	0.1	V	2	106425	0.0601572	0.241847	54.4156	22.369	17.4261
0.10V_DF6.csv	DF6	0.1	V	2	106650	0.920985	0.224526	50.5183	18.3228	30.7622
0.10V_DF6.csv	DF6	0.1	V	2	106875	0.0721164	0.339967	76.4926	20.8614	11.9454
0.10V_DF6.csv	DF6	0.1	V	2	107100	0.494133	0.42765	96.2213	21.8699	12.977
0.10V_DF6.csv	DF6	0.1	V	2	107325	0.462229	0.438925	98.7582	25.1965	27.0786
0.10V_DF6.csv	DF6	0.1	V	2	107550	0.108746	0.354572	79.7786	18.5718	27.5403
0.10V_DF6.csv	DF6	0.1	V	2	107775	0.194914	0.476746	107.268	22.2321	23.7036
0.10V_DF6.csv	DF6	0.1	V	2	108000	0.196467	0.211603	47.6106	18.7503	23.427
0.10V_DF7.csv	DF7	0.1	V	1	225	0.00912874	0.133576	30.0545	5.06369	5.74735
0.10V_DF7.csv	DF7	0.1	V	1	450	0.0182398	0.240049	54.011	5.94118	7.14624
0.10V_DF7.csv	DF7	0.1	V	1	675	0.182703	0.322124	72.4778	16.8217	15.0966
0.10V_DF7.csv	DF7	0.1	V	1	900	0.313082	0.21844	49.1491	14.2729	16.6747
0.10V_DF7.csv	DF7	0.1	V	1	1125	0.0691279	0.353976	79.6445	21.0741	6.48659
0.10V_DF7.csv	DF7	0.1	V	1	1350	0.0192067	0.315259	70.9334	11.9748	20.9803
0.10V_DF7.csv	DF7	0.1	V	1	1575	0.0150561	0.300457	67.6028	10.3669	6.12596
0.10V_DF7.csv	DF7	0.1	V	1	1800	2.43269	0.376987	84.8222	19.3733	29.9459
0.10V_DF7.csv	DF7	0.1	V	1	2025	0.0173559	0.515186	115.917	16.9737	9.2331
0.10V_DF7.csv	DF7	0.1	V	1	2250	0.0297657	0.569388	128.112	15.1499	13.101
0.10V_DF7.csv	DF7	0.1	V	1	2475	0.0547481	0.30652	68.967	7.88452	6.45556
0.10V_DF7.csv	DF7	0.1	V	1	2700	0.283288	0.395167	88.9127	24.2651	23.1548
0.10V_DF7.csv	DF7	0.1	V	1	2925	0.0222295	0.321505	72.3387	8.58389	10.9781
0.10V_DF7.csv	DF7	0.1	V	1	3150	0.520121	0.318372	71.6337	5.29464	4.9557
0.10V_DF7.csv	DF7	0.1	V	1	3375	0.493206	0.389592	87.6583	24.4395	30.372
0.10V_DF7.csv	DF7	0.1	V	1	3600	0.0884627	0.438543	98.6721	19.1165	5.6056
0.10V_DF7.csv	DF7	0.1	V	1	3825	0.108915	0.499295	112.341	18.9738	16.62
0.10V_DF7.csv	DF7	0.1	V	1	4050	0.342151	0.329306	74.0939	7.63512	13.2176
0.10V_DF7.csv	DF7	0.1	V	1	4275	0.0477946	0.692792	155.878	12.4158	4.55815
0.10V_DF7.csv	DF7	0.1	V	1	4500	0.111056	0.344113	77.4254	12.1823	6.63748
0.10V_DF7.csv	DF7	0.1	V	2	225	0.00899527	0.295779	66.5502	6.25866	3.07316
0.10V_DF7.csv	DF7	0.1	V	2	450	0.165869	0.104233	23.4523	6.275	11.5393
0.10V_DF7.csv	DF7	0.1	V	2	675	0.0260683	0.464014	104.403	9.72192	11.0185
0.10V_DF7.csv	DF7	0.1	V	2	900	0.0839603	0.0346063	7.78642	11.4657	8.05875
0.10V_DF7.csv	DF7	0.1	V	2	1125	0.108501	0.084327	18.9736	6.88216	10.547
0.10V_DF7.csv	DF7	0.1	V	2	1350	0.00522612	0.0109266	2.45849	11.0485	10.8962
0.10V_DF7.csv	DF7	0.1	V	2	1575	0.0300193	0.0915678	20.6027	7.54828	8.42687
0.10V_DF7.csv	DF7	0.1	V	2	1800	0.0128563	0.144061	32.4138	6.86831	10.1859
0.10V_DF7.csv	DF7	0.1	V	2	2025	0.00305909	0.111134	25.0051	12.1066	6.50625
0.10V_DF7.csv	DF7	0.1	V	2	2250	0.125593	0.126728	28.5139	8.39862	8.6575
0.10V_DF7.csv	DF7	0.1	V	2	2475	0.0152059	0.314329	70.7239	18.7731	12.5254
0.10V_DF7.csv	DF7	0.1	V	2	2700	0.0121465	0.190995	42.9739	4.27611	7.91485
0.10V_DF7.csv	DF7	0.1	V	2	2925	0.101069	0.30509	68.6451	12.3293	6.98789
0.10V_DF7.csv	DF7	0.1	V	2	3150	0.0338609	0.152307	34.2692	5.82756	14.8689
0.10V_DF7.csv	DF7	0.1	V	2	3375	0.0135704	0.291054	65.4872	13.1408	8.32463
0.10V_DF7.csv	DF7	0.1	V	2	3600	0.0193341	0.0443163	9.97117	10.0202	10.5297
0.10V_DF7.csv	DF7	0.1	V	2	3825	0.0234085	0.0522588	11.7582	9.8431	9.54704
0.10V_DF7.csv	DF7	0.1	V	2	4050	0.0043046	0.0324628	7.30413	8.31057	8.09366
0.10V_DF7.csv	DF7	0.1	V	2	4275	0.00263968	0.0293891	6.61256	7.28078	5.99871
0.10V_DF7.csv	DF7	0.1	V	2	4500	0.191866	0.160914	36.2057	7.48057	3.14125
0.10V_DF8.csv	DF8	0.1	V	1	225	0.240753	0.556804	125.281	11.4736	5.25437
0.10V_DF8.csv	DF8	0.1	V	1	450	0.285031	0.59128	133.038	8.62557	10.0515
0.10V_DF8.csv	DF8	0.1	V	1	675	0.109508	0.643164	144.712	11.8923	13.1648
0.10V_DF8.csv	DF8	0.1	V	1	900	0.374572	0.470612	105.888	7.13713	7.02437
0.10V_DF8.csv	DF8	0.1	V	1	1125	0.254782	0.566735	127.515	11.476	9.23185
0.10V_DF8.csv	DF8	0.1	V	1	1350	0.655486	0.512627	115.341	11.2761	3.74878
0.10V_DF8.csv	DF8	0.1	V	1	1575	0.257052	0.803613	180.813	12.6641	13.0841
0.10V_DF8.csv	DF8	0.1	V	1	1800	0.00269345	0.637177	143.365	6.47589	4.29008
0.10V_DF8.csv	DF8	0.1	V	1	2025	0.205785	0.588679	132.453	8.41495	7.57298
0.10V_DF8.csv	DF8	0.1	V	1	2250	0.103542	0.635315	142.946	10.6896	5.08504
0.10V_DF8.csv	DF8	0.1	V	1	2475	0.0555533	0.620626	139.641	7.55899	16.1757
0.10V_DF8.csv	DF8	0.1	V	1	2700	0.131642	0.822783	185.126	10.8664	17.4369
0.10V_DF8.csv	DF8	0.1	V	1	2925	0.280643	0.595064	133.889	8.75027	4.66748
0.10V_DF8.csv	DF8	0.1	V	1	3150	0.602217	0.673815	151.608	12.5419	4.52461
0.10V_DF8.csv	DF8	0.1	V	1	3375	1.93568	0.531782	119.651	6.16242	4.42989
0.10V_DF8.csv	DF8	0.1	V	1	3600	1.60809	0.659159	148.311	8.07851	8.96489
0.10V_DF8.csv	DF8	0.1	V	1	3825	0.258129	0.609377	137.11	7.32794	10.3239
0.10V_DF8.csv	DF8	0.1	V	1	4050	0.335619	0.650135	146.28	10.8893	12.7082
0.10V_DF8.csv	DF8	0.1	V	1	4275	0.369337	0.60236	135.531	7.53639	6.37479
0.10V_DF8.csv	DF8	0.1	V	1	4500	0.608062	0.380873	85.6964	7.41833	12.0923
0.10V_DF8.csv	DF8	0.1	V	2	225	0.297396	0.496309	111.669	15.7607	6.2297
0.10V_DF8.csv	DF8	0.1	V	2	450	0.298621	0.505941	113.837	20.1897	29.4799
0.10V_DF8.csv	DF8	0.1	V	2	675	0.193454	0.439975	98.9944	17.4489	2.9287
0.10V_DF8.csv	DF8	0.1	V	2	900	0.2985	0.280933	63.2098	2.59827	4.24829
0.10V_DF8.csv	DF8	0.1	V	2	1125	0.110862	0.504312	113.47	11.9823	1.41394
0.10V_DF8.csv	DF8	0.1	V	2	1350	0.456803	0.505561	113.751	10.5665	6.68653
0.10V_DF8.csv	DF8	0.1	V	2	1575	0.00835229	0.496786	111.777	13.8694	30.1057
0.10V_DF8.csv	DF8	0.1	V	2	1800	0.479573	0.580438	130.599	19.9107	26.138
0.10V_DF8.csv	DF8	0.1	V	2	2025	0.335205	0.541666	121.875	13.9418	3.78751
0.10V_DF8.csv	DF8	0.1	V	2	2250	0.239483	0.656955	147.815	14.4063	5.40405
0.10V_DF8.csv	DF8	0.1	V	2	2475	0.0804217	0.616755	138.77	9.82471	2.58979
0.10V_DF8.csv	DF8	0.1	V	2	2700	0.363007	0.456485	102.709	11.5215	2.24407
0.10V_DF8.csv	DF8	0.1	V	2	2925	0.516009	0.561237	126.278	16.3546	16.8111
0.10V_DF8.csv	DF8	0.1	V	2	3150	0.558883	0.499034	112.283	5.53098	19.52
0.10V_DF8.csv	DF8	0.1	V	2	3375	0.0208148	0.518181	116.591	14.0886	3.96489
0.10V_DF8.csv	DF8	0.1	V	2	3600	0.172113	0.423742	95.342	11.6565	11.8583
0.10V_DF8.csv	DF8	0.1	V	2	3825	0.325605	0.652359	146.781	13.8559	14.831
0.10V_DF8.csv	DF8	0.1	V	2	4050	0.396466	0.486405	109.441	18.0711	8.54626
0.10V_DF8.csv	DF8	0.1	V	2	4275	0.0262904	0.367345	82.6527	3.55085	2.58744
0.10V_DF8.csv	DF8	0.1	V	2	4500	0.673824	0.295542	66.4968	5.35535	22.8226
0.10V_DF9.csv	DF9	0.1	V	1	225	2.37569	0.362937	81.6609	7.20633	8.3027
0.10V_DF9.csv	DF9	0.1	V	1	450	0.0091802	0.473564	106.552	8.09249	6.30204
0.10V_DF9.csv	DF9	0.1	V	1	675	1.63441	0.144964	32.6169	6.55168	6.68224
0.10V_DF9.csv	DF9	0.1	V	1	900	0.0729755	0.386884	87.0488	6.77766	8.71279
0.10V_DF9.csv	DF9	0.1	V	1	1125	0.0460065	0.288463	64.9042	6.1872	5.3359
0.10V_DF9.csv	DF9	0.1	V	1	1350	0.131213	0.351843	79.1646	7.66537	6.88623
0.10V_DF9.csv	DF9	0.1	V	1	1575	0.0899586	0.533976	120.145	9.83962	7.12737
0.10V_DF9.csv	DF9	0.1	V	1	1800	0.302738	0.47584	107.064	13.0873	11.1725
0.10V_DF9.csv	DF9	0.1	V	1	2025	0.465953	0.429668	96.6753	7.51096	22.0504
0.10V_DF9.csv	DF9	0.1	V	1	2250	2.19889	0.377242	84.8794	25.0471	7.76598
0.10V_DF9.csv	DF9	0.1	V	1	2475	0.0872985	0.377598	84.9596	5.18103	6.08941
0.10V_DF9.csv	DF9	0.1	V	1	2700	0.0240353	0.14578	32.8004	4.80595	8.24061
0.10V_DF9.csv	DF9	0.1	V	1	2925	0.0372482	0.174201	39.1953	5.80531	4.06682
0.10V_DF9.csv	DF9	0.1	V	1	3150	0.432498	0.183888	41.3747	5.58258	18.4111
0.10V_DF9.csv	DF9	0.1	V	1	3375	0.0739278	0.385562	86.7515	13.2546	6.27553
0.10V_DF9.csv	DF9	0.1	V	1	3600	0.251539	0.276921	62.3072	5.86759	16.4097
0.10V_DF9.csv	DF9	0.1	V	1	3825	0.0393089	0.557939	125.536	15.1414	12.1011
0.10V_DF9.csv	DF9	0.1	V	1	4050	2.10068	0.404974	91.1192	23.1212	12.5403
0.10V_DF9.csv	DF9	0.1	V	1	4275	1.38382	0.420538	94.6211	7.63998	10.7033
0.10V_DF9.csv	DF9	0.1	V	1	4500	0.45572	0.483972	108.894	16.7666	5.0408
0.10V_DF9.csv	DF9	0.1	V	2	225	0.0992087	0.140073	31.5164	8.17293	14.6306
0.10V_DF9.csv	DF9	0.1	V	2	450	0.0907855	0.362724	81.6128	19.2385	5.28045
0.10V_DF9.csv	DF9	0.1	V	2	675	0.00468118	0.176527	39.7186	8.21692	20.0307
0.10V_DF9.csv	DF9	0.1	V	2	900	0.0366924	0.263683	59.3286	13.2184	7.84266
0.10V_DF9.csv	DF9	0.1	V	2	1125	0.3207	0.313452	70.5267	14.7431	10.3327
0.10V_DF9.csv	DF9	0.1	V	2	1350	0.0443491	0.559545	125.898	13.6682	31.0335
0.10V_DF9.csv	DF9	0.1	V	2	1575	0.113525	0.262578	59.0801	7.43754	6.50141
0.10V_DF9.csv	DF9	0.1	V	2	1800	0.0896143	0.167529	37.694	4.09386	3.84622
0.10V_DF9.csv	DF9	0.1	V	2	2025	0.249269	0.267478	60.1826	20.882	21.7823
0.10V_DF9.csv	DF9	0.1	V	2	2250	0.0492123	0.229279	51.5877	5.95213	7.54186
0.10V_DF9.csv	DF9	0.1	V	2	2475	0.0428994	0.127144	28.6073	8.00085	10.2463
0.10V_DF9.csv	DF9	0.1	V	2	2700	0.0654397	0.297225	66.8756	14.3887	24.4298
0.10V_DF9.csv	DF9	0.1	V	2	2925	0.083041	0.358373	80.6339	21.8849	3.91055
0.10V_DF9.csv	DF9	0.1	V	2	3150	0.436169	0.166812	37.5328	6.10436	5.4453
0.10V_DF9.csv	DF9	0.1	V	2	3375	0.0403156	0.458467	103.155	7.31336	7.91657
0.10V_DF9.csv	DF9	0.1	V	2	3600	0.0192564	0.341899	76.9274	12.2212	26.324
0.10V_DF9.csv	DF9	0.1	V	2	3825	0.078425	0.21167	47.6258	27.1849	29.9044
0.10V_DF9.csv	DF9	0.1	V	2	4050	0.0479072	0.153026	34.4308	26.9826	26.0915
0.10V_DF9.csv	DF9	0.1	V	2	4275	0.0175953	0.164367	36.9826	12.8634	10.0948
0.10V_DF9.csv	DF9	0.1	V	2	4500	0.717374	0.277556	62.4501	18.1315	9.56747
0.25H_DF1.csv	DF1	0.25	H	1	108225	0.00879369	0.0234623	5.27902	27.5511	28.1391
0.25H_DF1.csv	DF1	0.25	H	1	108450	0.0979749	0.0525788	11.8302	27.994	27.8944
0.25H_DF1.csv	DF1	0.25	H	1	108675	0.0218067	0.281015	63.2283	28.1626	28.0115
0.25H_DF1.csv	DF1	0.25	H	1	108900	0.0107754	0.0274116	6.16762	28.0977	28.1915
0.25H_DF1.csv	DF1	0.25	H	1	109125	0.0294735	0.0325389	7.32125	28.0858	28.022
0.25H_DF1.csv	DF1	0.25	H	1	109350	0.0428912	0.0318334	7.16252	28.1638	28.269
0.25H_DF1.csv	DF1	0.25	H	1	109575	0.0328788	0.0347141	7.81067	28.1252	28.3365
0.25H_DF1.csv	DF1	0.25	H	1	109800	0.0270892	0.0297981	6.70458	28.3623	28.4951
0.25H_DF1.csv	DF1	0.25	H	1	110025	0.0237388	0.0312249	7.02559	28.4906	28.3767
0.25H_DF1.csv	DF1	0.25	H	1	110250	0.094788	0.0346264	7.79095	28.5168	28.5674
0.25H_DF1.csv	DF1	0.25	H	1	110475	0.00127723	0.0340905	7.67037	28.3546	28.6032
0.25H_DF1.csv	DF1	0.25	H	1	110700	0.022722	0.0280978	6.32201	28.5216	28.647
0.25H_DF1.csv	DF1	0.25	H	1	110925	0.0239309	0.0312796	7.03792	28.4223	28.1723
0.25H_DF1.csv	DF1	0.25	H	1	111150	0.0246276	0.0236118	5.31265	28.2792	27.9528
0.25H_DF1.csv	DF1	0.25	H	1	111375	0.0609412	0.0608277	13.6862	27.9185	27.4858
0.25H_DF1.csv	DF1	0.25	H	1	111600	0.0196232	0.0340002	7.65004	28.1978	28.3616
0.25H_DF1.csv	DF1	0.25	H	1	111825	0.018272	0.0295216	6.64236	28.4153	28.3032
0.25H_DF1.csv	DF1	0.25	H	1	112050	0.0400202	0.0292253	6.5757	28.3388	28.2795
0.25H_DF1.csv	DF1	0.25	H	1	112275	0.00536665	0.0504676	11.3552	27.9665	27.9958
0.25H_DF1.csv	DF1	0.25	H	1	112500	0.0389687	0.0263012	5.91778	28.1641	27.773
0.25H_DF1.csv	DF1	0.25	H	2	108225	0.00584206	0.0186448	4.19507	0.394671	0.334066
0.25H_DF1.csv	DF1	0.25	H	2	108450	0.0238244	0.0218593	4.91833	0.251343	0.178054
0.25H_DF1.csv	DF1	0.25	H	2	108675	0.00633134	0.0262258	5.90081	0.470823	0.551444
0.25H_DF1.csv	DF1	0.25	H	2	108900	0.0105355	0.0226663	5.09992	0.467144	0.41342
0.25H_DF1.csv	DF1	0.25	H	2	109125	0.0472302	0.0277376	6.24096	0.860847	1.76979
0.25H_DF1.csv	DF1	0.25	H	2	109350	0.00742448	0.0256652	5.77466	1.22711	1.0683
0.25H_DF1.csv	DF1	0.25	H	2	109575	0.0128922	0.0234881	5.28483	1.2318	1.14688
0.25H_DF1.csv	DF1	0.25	H	2	109800	0.0842595	0.025981	5.84573	1.47773	1.38918
0.25H_DF1.csv	DF1	0.25	H	2	110025	0.0405237	0.0195693	4.40309	1.10316	1.28114
0.25H_DF1.csv	DF1	0.25	H	2	110250	0.074032	0.0260489	5.861	1.28656	1.10873
0.25H_DF1.csv	DF1	0.25	H	2	110475	0.0265765	0.032869	7.39552	1.21218	1.21976
0.25H_DF1.csv	DF1	0.25	H	2	110700	0.0235459	0.0193948	4.36382	0.758381	0.349254
0.25H_DF1.csv	DF1	0.25	H	2	110925	0.0291139	0.023587	5.30706	0.582842	0.57931
0.25H_DF1.csv	DF1	0.25	H	2	111150	0.0113575	0.0190524	4.2868	0.509842	0.456285
0.25H_DF1.csv	DF1	0.25	H	2	111375	0.0480539	0.0248502	5.5913	0.514126	0.520451
0.25H_DF1.csv	DF1	0.25	H	2	111600	0.00805525	0.0233795	5.26038	0.39041	0.515911
0.25H_DF1.csv	DF1	0.25	H	2	111825	0.00644569	0.0207778	4.67502	0.505244	0.140713
0.25H_DF1.csv	DF1	0.25	H	2	112050	0.0103109	0.0135467	3.04801	0.113627	0.0253172
0.25H_DF1.csv	DF1	0.25	H	2	112275	0.0146545	0.0199046	4.47854	0.056657	0.135093
0.25H_DF1.csv	DF1	0.25	H	2	112500	0.019947	0.0195297	4.39419	0.141559	0.315252
0.25H_DF10.csv	DF10	0.25	H	1	225	0.0838765	0.655282	147.439	15.7096	30.8551
0.25H_DF10.csv	DF10	0.25	H	1	450	0.202124	0.562246	126.505	12.2868	32.3253
0.25H_DF10.csv	DF10	0.25	H	1	675	0.404517	0.690414	155.343	17.6514	32.9657
0.25H_DF10.csv	DF10	0.25	H	1	900	0.382104	0.558457	125.653	12.9355	8.72803
0.25H_DF10.csv	DF10	0.25	H	1	1125	0.44659	1.18642	266.945	24.8737	19.0411
0.25H_DF10.csv	DF10	0.25	H	1	1350	0.335152	0.896083	201.619	14.6259	3.93273
0.25H_DF10.csv	DF10	0.25	H	1	1575	0.732012	0.544297	122.467	4.11215	2.15109
0.25H_DF10.csv	DF10	0.25	H	1	1800	0.665119	0.60415	135.934	5.91209	2.35505
0.25H_DF10.csv	DF10	0.25	H	1	2025	0.843592	0.83802	188.554	9.3176	10.4074
0.25H_DF10.csv	DF10	0.25	H	1	2250	0.20086	0.696918	156.807	10.7239	3.06872
0.25H_DF10.csv	DF10	0.25	H	1	2475	0.27716	0.487074	109.592	4.19624	5.18681
0.25H_DF10.csv	DF10	0.25	H	1	2700	0.042604	0.493343	111.002	9.25918	2.09051
0.25H_DF10.csv	DF10	0.25	H	1	2925	0.330825	0.637862	143.519	14.8218	27.8748
0.25H_DF10.csv	DF10	0.25	H	1	3150	0.065539	0.603676	135.827	12.6023	5.85905
0.25H_DF10.csv	DF10	0.25	H	1	3375	0.0348933	0.517067	116.34	13.1544	2.7201
0.25H_DF10.csv	DF10	0.25	H	1	3600	1.64945	0.203268	45.7352	4.13911	3.34022
0.25H_DF10.csv	DF10	0.25	H	1	3825	0.0278042	0.233962	52.6415	3.2367	2.2123
0.25H_DF10.csv	DF10	0.25	H	1	4050	0.406214	0.142236	32.0032	3.89986	8.77007
0.25H_DF10.csv	DF10	0.25	H	1	4275	0.0253258	0.600909	135.205	12.3794	2.85134
0.25H_DF10.csv	DF10	0.25	H	1	4500	1.25463	0.480142	108.032	12.056	9.39782
0.25H_DF10.csv	DF10	0.25	H	2	225	0.171648	0.328332	73.8746	7.87658	3.5024
0.25H_DF10.csv	DF10	0.25	H	2	450	0.247512	0.358809	80.7321	14.4866	22.1346
0.25H_DF10.csv	DF10	0.25	H	2	675	0.0418593	0.379426	85.3708	5.99959	5.89849
0.25H_DF10.csv	DF10	0.25	H	2	900	0.51039	0.461426	103.821	17.051	21.4331
0.25H_DF10.csv	DF10	0.25	H	2	1125	0.388973	0.59275	133.369	17.8253	30.2265
0.25H_DF10.csv	DF10	0.25	H	2	1350	0.291086	0.443289	99.7399	14.2948	29.5036
0.25H_DF10.csv	DF10	0.25	H	2	1575	0.177265	0.425889	95.8249	14.4272	1.77191
0.25H_DF10.csv	DF10	0.25	H	2	1800	0.185104	0.512814	115.383	12.3907	1.35417
0.25H_DF10.csv	DF10	0.25	H	2	2025	0.380618	0.412661	92.8486	12.4508	30.2134
0.25H_DF10.csv	DF10	0.25	H	2	2250	0.583181	0.40197	90.4432	14.8241	22.5912
0.25H_DF10.csv	DF10	0.25	H	2	2475	0.827698	0.531205	119.521	13.1726	25.114
0.25H_DF10.csv	DF10	0.25	H	2	2700	0.550537	0.607954	136.79	18.931	14.9524
0.25H_DF10.csv	DF10	0.25	H	2	2925	0.782587	0.549899	123.727	6.5381	7.68143
0.25H_DF10.csv	DF10	0.25	H	2	3150	0.017014	0.485529	109.244	10.1013	3.89619
0.25H_DF10.csv	DF10	0.25	H	2	3375	0.0738115	0.424619	95.5394	13.594	3.09133
0.25H_DF10.csv	DF10	0.25	H	2	3600	0.258482	0.37162	83.6145	8.35013	28.5877
0.25H_DF10.csv	DF10	0.25	H	2	3825	0.198178	0.481083	108.244	17.3644	2.34304
0.25H_DF10.csv	DF10	0.25	H	2	4050	0.067954	0.402466	90.5549	14.7674	2.70289
0.25H_DF10.csv	DF10	0.25	H	2	4275	0.824769	0.340062	76.514	5.62642	21.0036
0.25H_DF10.csv	DF10	0.25	H	2	4500	0.647752	0.543434	122.273	11.4592	2.24935
0.25H_DF2.csv	DF2	0.25	H	1	112725	0.119002	0.0642876	14.4647	20.1143	22.6357
0.25H_DF2.csv	DF2	0.25	H	1	112950	0.0762303	0.136409	30.6921	20.6534	23.0444
0.25H_DF2.csv	DF2	0.25	H	1	113175	0.253064	0.128121	28.8272	21.9899	19.9522
0.25H_DF2.csv	DF2	0.25	H	1	113400	0.048786	0.0982893	22.1151	12.9531	6.34636
0.25H_DF2.csv	DF2	0.25	H	1	113625	0.0125837	0.0313741	7.05918	7.7382	7.60513
0.25H_DF2.csv	DF2	0.25	H	1	113850	0.0606079	0.0216851	4.87915	7.28806	7.17797
0.25H_DF2.csv	DF2	0.25	H	1	114075	0.0589413	0.045524	10.2429	7.66743	7.1578
0.25H_DF2.csv	DF2	0.25	H	1	114300	0.0755074	0.0814285	18.3214	5.59754	6.95487
0.25H_DF2.csv	DF2	0.25	H	1	114525	0.0199302	0.0878195	19.7594	6.85376	6.88467
0.25H_DF2.csv	DF2	0.25	H	1	114750	0.0606255	0.0387702	8.72331	7.42281	8.96326
0.25H_DF2.csv	DF2	0.25	H	1	114975	0.233401	0.0828448	18.6401	9.18569	13.148
0.25H_DF2.csv	DF2	0.25	H	1	115200	0.0871464	0.126191	28.3929	7.32318	4.44765
0.25H_DF2.csv	DF2	0.25	H	1	115425	0.100244	0.0845645	19.027	7.52089	9.08061
0.25H_DF2.csv	DF2	0.25	H	1	115650	0.0417958	0.0886578	19.948	5.78985	6.96845
0.25H_DF2.csv	DF2	0.25	H	1	115875	0.0425709	0.0498756	11.222	5.49108	6.36095
0.25H_DF2.csv	DF2	0.25	H	1	116100	0.0222323	0.0593591	13.3558	6.3478	8.67197
0.25H_DF2.csv	DF2	0.25	H	1	116325	0.0586588	0.0702462	15.8054	6.86906	2.94692
0.25H_DF2.csv	DF2	0.25	H	1	116550	0.0224562	0.0269962	6.07415	3.64879	3.64268
0.25H_DF2.csv	DF2	0.25	H	1	116775	0.0851183	0.0427149	9.61084	3.57325	1.4564
0.25H_DF2.csv	DF2	0.25	H	1	117000	0.211849	0.058916	13.2561	4.67137	10.1032
0.25H_DF2.csv	DF2	0.25	H	2	112725	0.0706057	0.159642	35.9195	24.7514	22.3432
0.25H_DF2.csv	DF2	0.25	H	2	112950	0.381327	0.366588	82.4823	19.3227	26.826
0.25H_DF2.csv	DF2	0.25	H	2	113175	1.90262	0.318614	71.6881	19.6738	29.4011
0.25H_DF2.csv	DF2	0.25	H	2	113400	0.157707	0.337533	75.9449	14.3182	7.42736
0.25H_DF2.csv	DF2	0.25	H	2	113625	0.418286	0.163907	36.8791	14.3703	30.1338
0.25H_DF2.csv	DF2	0.25	H	2	113850	0.503326	0.35681	80.2823	14.1743	12.2902
0.25H_DF2.csv	DF2	0.25	H	2	114075	0.823429	0.702054	157.962	17.1585	7.35061
0.25H_DF2.csv	DF2	0.25	H	2	114300	0.216725	0.522176	117.49	22.4877	25.8572
0.25H_DF2.csv	DF2	0.25	H	2	114525	0.247463	0.671794	151.154	22.5265	11.2252
0.25H_DF2.csv	DF2	0.25	H	2	114750	0.00845994	0.333302	74.993	11.893	21.0247
0.25H_DF2.csv	DF2	0.25	H	2	114975	0.484173	0.406589	91.4825	21.6993	16.2706
0.25H_DF2.csv	DF2	0.25	H	2	115200	0.0483456	0.454763	102.322	21.0857	9.59858
0.25H_DF2.csv	DF2	0.25	H	2	115425	0.284055	0.800973	180.219	16.6867	6.62313
0.25H_DF2.csv	DF2	0.25	H	2	115650	0.318877	0.526886	118.549	16.6403	25.5471
0.25H_DF2.csv	DF2	0.25	H	2	115875	0.389306	0.470329	105.824	21.3564	4.76134
0.25H_DF2.csv	DF2	0.25	H	2	116100	0.331007	0.584218	131.449	15.4933	23.1659
0.25H_DF2.csv	DF2	0.25	H	2	116325	2.79025	0.813736	183.091	21.9201	24.625
0.25H_DF2.csv	DF2	0.25	H	2	116550	0.150201	0.21356	48.051	6.00616	5.25653
0.25H_DF2.csv	DF2	0.25	H	2	116775	0.330633	0.703886	158.374	22.8989	25.6232
0.25H_DF2.csv	DF2	0.25	H	2	117000	0.120678	0.147448	33.1757	13.5672	10.9301
0.25H_DF3.csv	DF3	0.25	H	1	117225	0.0196825	0.0297345	6.69027	25.2336	25.1852
0.25H_DF3.csv	DF3	0.25	H	1	117450	0.0248225	0.0218397	4.91393	24.7558	24.6218
0.25H_DF3.csv	DF3	0.25	H	1	117675	0.343781	0.155266	34.9348	23.8747	28.642
0.25H_DF3.csv	DF3	0.25	H	1	117900	0.00982391	0.0791653	17.8122	22.3255	20.998
0.25H_DF3.csv	DF3	0.25	H	1	118125	0.0564905	0.0789269	17.7585	23.4329	23.741
0.25H_DF3.csv	DF3	0.25	H	1	118350	0.0520084	0.0497816	11.2009	25.9464	26.6625
0.25H_DF3.csv	DF3	0.25	H	1	118575	0.0199546	0.0757704	17.0483	27.5993	26.8373
0.25H_DF3.csv	DF3	0.25	H	1	118800	0.0109123	0.0178311	4.01199	26.87	27.0287
0.25H_DF3.csv	DF3	0.25	H	1	119025	0.0186999	0.018016	4.0536	26.9823	27.1576
0.25H_DF3.csv	DF3	0.25	H	1	119250	0.0468977	0.0386332	8.69248	27.8916	29.132
0.25H_DF3.csv	DF3	0.25	H	1	119475	0.0120849	0.022157	4.98533	29.3741	29.5576
0.25H_DF3.csv	DF3	0.25	H	1	119700	0.00414089	0.0340959	7.67157	29.7663	30.5336
0.25H_DF3.csv	DF3	0.25	H	1	119925	0.0244506	0.0358212	8.05978	30.2921	30.3864
0.25H_DF3.csv	DF3	0.25	H	1	120150	0.0392156	0.0244837	5.50883	30.4988	30.8595
0.25H_DF3.csv	DF3	0.25	H	1	120375	0.00827711	0.0194571	4.37785	30.5762	30.7375
0.25H_DF3.csv	DF3	0.25	H	1	120600	0.0274676	0.0164199	3.69447	30.9051	30.9501
0.25H_DF3.csv	DF3	0.25	H	1	120825	0.0356763	0.0145604	3.27609	30.9886	31.0519
0.25H_DF3.csv	DF3	0.25	H	1	121050	0.020645	0.0199208	4.48217	30.9504	30.8891
0.25H_DF3.csv	DF3	0.25	H	1	121275	0.0186943	0.014645	3.29513	30.8977	30.9424
0.25H_DF3.csv	DF3	0.25	H	1	121500	0.015889	0.0243421	5.47697	30.8313	30.7015
0.25H_DF3.csv	DF3	0.25	H	2	117225	0.617893	0.157224	35.3755	28.0378	29.1265
0.25H_DF3.csv	DF3	0.25	H	2	117450	0.0143446	0.139392	31.3632	28.791	29.3941
0.25H_DF3.csv	DF3	0.25	H	2	117675	0.00823378	0.0966257	21.7408	29.1566	29.1058
0.25H_DF3.csv	DF3	0.25	H	2	117900	0.0365781	0.220455	49.6023	28.9232	28.3861
0.25H_DF3.csv	DF3	0.25	H	2	118125	0.016704	0.0957234	21.5378	28.5877	29.1495
0.25H_DF3.csv	DF3	0.25	H	2	118350	0.00909286	0.176479	39.7078	29.1164	28.8956
0.25H_DF3.csv	DF3	0.25	H	2	118575	0.0328353	0.0240065	5.40146	29.0493	29.2066
0.25H_DF3.csv	DF3	0.25	H	2	118800	0.0156245	0.0425903	9.58281	28.8334	28.9458
0.25H_DF3.csv	DF3	0.25	H	2	119025	0.0163698	0.0402962	9.06666	29.0504	28.411
0.25H_DF3.csv	DF3	0.25	H	2	119250	0.0404481	0.0918037	20.6558	28.945	29.9079
0.25H_DF3.csv	DF3	0.25	H	2	119475	0.0445783	0.239405	53.8661	29.4359	30.2797
0.25H_DF3.csv	DF3	0.25	H	2	119700	0.372565	0.20454	46.0215	29.9204	30.2416
0.25H_DF3.csv	DF3	0.25	H	2	119925	0.261362	0.169406	38.1163	29.9076	28.0956
0.25H_DF3.csv	DF3	0.25	H	2	120150	0.0102988	0.155526	34.9934	29.3124	29.6178
0.25H_DF3.csv	DF3	0.25	H	2	120375	0.0289135	0.0506611	11.3987	29.2026	28.7167
0.25H_DF3.csv	DF3	0.25	H	2	120600	0.0243606	0.0689103	15.5048	29.5144	29.596
0.25H_DF3.csv	DF3	0.25	H	2	120825	0.0902929	0.157617	35.4638	29.9099	29.7109
0.25H_DF3.csv	DF3	0.25	H	2	121050	0.023034	0.0520444	11.71	30.4111	32.0047
0.25H_DF3.csv	DF3	0.25	H	2	121275	0.0151387	0.0751739	16.9141	29.8107	29.9878
0.25H_DF3.csv	DF3	0.25	H	2	121500	0.0177441	0.0171842	3.86644	30.154	30.3341
0.25H_DF4.csv	DF4	0.25	H	1	121725	0.112214	0.0692019	15.5704	27.6758	24.5787
0.25H_DF4.csv	DF4	0.25	H	1	121950	0.0127805	0.328663	73.9491	12.5505	28.4201
0.25H_DF4.csv	DF4	0.25	H	1	122175	0.0179057	0.112544	25.3225	29.0515	27.935
0.25H_DF4.csv	DF4	0.25	H	1	122400	0.27962	0.200483	45.1087	25.6027	23.4754
0.25H_DF4.csv	DF4	0.25	H	1	122625	0.182213	0.17789	40.0254	28.5622	28.6961
0.25H_DF4.csv	DF4	0.25	H	1	122850	0.659926	0.173908	39.1293	28.1746	28.9474
0.25H_DF4.csv	DF4	0.25	H	1	123075	0.66285	0.307176	69.1146	24.9158	2.10135
0.25H_DF4.csv	DF4	0.25	H	1	123300	0.606195	0.465382	104.711	18.1031	30.1704
0.25H_DF4.csv	DF4	0.25	H	1	123525	0.42993	0.414652	93.2967	28.3049	23.2286
0.25H_DF4.csv	DF4	0.25	H	1	123750	0.0366989	0.26791	60.2798	25.8624	14.9224
0.25H_DF4.csv	DF4	0.25	H	1	123975	0.226479	0.324014	72.9031	24.93	29.4313
0.25H_DF4.csv	DF4	0.25	H	1	124200	0.169992	0.35389	79.6253	28.197	30.3601
0.25H_DF4.csv	DF4	0.25	H	1	124425	0.74953	0.312821	70.3846	28.4619	22.3617
0.25H_DF4.csv	DF4	0.25	H	1	124650	0.261936	0.350917	78.9564	24.6796	25.6108
0.25H_DF4.csv	DF4	0.25	H	1	124875	0.646117	0.450325	101.323	16.7338	0.924386
0.25H_DF4.csv	DF4	0.25	H	1	125100	0.0949948	0.336342	75.6769	21.4774	28.9916
0.25H_DF4.csv	DF4	0.25	H	1	125325	1.96847	0.18393	41.3843	29.0187	30.6492
0.25H_DF4.csv	DF4	0.25	H	1	125550	0.244598	0.105042	23.6344	28.1094	26.7868
0.25H_DF4.csv	DF4	0.25	H	1	125775	0.103296	0.133059	29.9382	27.7878	26.7412
0.25H_DF4.csv	DF4	0.25	H	1	126000	0.0312029	0.10956	24.651	28.1486	28.7221
0.25H_DF4.csv	DF4	0.25	H	2	121725	0.0792109	0.0748285	16.8364	28.6456	29.4621
0.25H_DF4.csv	DF4	0.25	H	2	121950	0.114733	0.26848	60.408	29.1392	27.3168
0.25H_DF4.csv	DF4	0.25	H	2	122175	0.609126	0.392362	88.2814	27.7112	29.4382
0.25H_DF4.csv	DF4	0.25	H	2	122400	0.119612	0.566539	127.471	27.9985	28.2144
0.25H_DF4.csv	DF4	0.25	H	2	122625	0.0731705	0.743445	167.275	29.0698	30.7417
0.25H_DF4.csv	DF4	0.25	H	2	122850	0.0844906	0.86891	195.505	29.0783	28.7017
0.25H_DF4.csv	DF4	0.25	H	2	123075	0.835782	0.960874	216.197	26.3198	28.4862
0.25H_DF4.csv	DF4	0.25	H	2	123300	3.69258	1.04052	234.117	23.7027	14.29
0.25H_DF4.csv	DF4	0.25	H	2	123525	1.09886	0.948678	213.453	22.8985	26.7993
0.25H_DF4.csv	DF4	0.25	H	2	123750	1.32207	0.870109	195.775	26.2798	29.0576
0.25H_DF4.csv	DF4	0.25	H	2	123975	0.936779	0.77035	173.329	7.54679	8.21206
0.25H_DF4.csv	DF4	0.25	H	2	124200	0.861521	0.456264	102.659	14.275	12.4591
0.25H_DF4.csv	DF4	0.25	H	2	124425	1.92485	0.794086	178.669	9.08847	28.7522
0.25H_DF4.csv	DF4	0.25	H	2	124650	0.225981	0.472888	106.4	20.101	25.4362
0.25H_DF4.csv	DF4	0.25	H	2	124875	0.0114221	1.00604	226.36	22.2951	24.8948
0.25H_DF4.csv	DF4	0.25	H	2	125100	0.778827	0.703136	158.206	12.2038	21.1041
0.25H_DF4.csv	DF4	0.25	H	2	125325	2.30267	1.01418	228.19	20.7946	28.846
0.25H_DF4.csv	DF4	0.25	H	2	125550	0.0376392	1.00813	226.83	20.0471	19.8794
0.25H_DF4.csv	DF4	0.25	H	2	125775	1.24203	0.78227	176.011	17.3846	4.29039
0.25H_DF4.csv	DF4	0.25	H	2	126000	0.264051	0.778599	175.185	10.2549	3.63204
0.25H_DF5.csv	DF5	0.25	H	1	126225	0.139923	0.102044	22.9598	1.66886	2.86497
0.25H_DF5.csv	DF5	0.25	H	1	126450	0.0207952	0.08347	18.7807	1.01912	0.187754
0.25H_DF5.csv	DF5	0.25	H	1	126675	0.0766676	0.046127	10.3786	0.386255	0.449138
0.25H_DF5.csv	DF5	0.25	H	1	126900	0.267806	0.0788852	17.7492	0.527428	1.38463
0.25H_DF5.csv	DF5	0.25	H	1	127125	0.454004	0.158235	35.6028	7.0562	21.2985
0.25H_DF5.csv	DF5	0.25	H	1	127350	0.0200727	0.147548	33.1983	26.3143	27.976
0.25H_DF5.csv	DF5	0.25	H	1	127575	0.0138632	0.0898612	20.2188	27.9839	26.0732
0.25H_DF5.csv	DF5	0.25	H	1	127800	0.286218	0.163391	36.7631	26.571	28.0438
0.25H_DF5.csv	DF5	0.25	H	1	128025	0.00829468	0.07709	17.3452	28.8613	28.9948
0.25H_DF5.csv	DF5	0.25	H	1	128250	0.0888885	0.10654	23.9716	28.5721	29.2457
0.25H_DF5.csv	DF5	0.25	H	1	128475	0.314151	0.265106	59.6488	28.0755	26.3505
0.25H_DF5.csv	DF5	0.25	H	1	128700	0.149181	0.184597	41.5342	17.3137	12.9994
0.25H_DF5.csv	DF5	0.25	H	1	128925	0.202116	0.128629	28.9416	12.1507	13.1165
0.25H_DF5.csv	DF5	0.25	H	1	129150	0.240211	0.113001	25.4252	12.5186	18.9282
0.25H_DF5.csv	DF5	0.25	H	1	129375	0.161788	0.200736	45.1655	19.0384	8.80497
0.25H_DF5.csv	DF5	0.25	H	1	129600	0.325315	0.212066	47.7148	11.6964	24.903
0.25H_DF5.csv	DF5	0.25	H	1	129825	0.0728187	0.177917	40.0312	13.0673	10.2169
0.25H_DF5.csv	DF5	0.25	H	1	130050	0.0186217	0.195305	43.9436	8.94971	2.01601
0.25H_DF5.csv	DF5	0.25	H	1	130275	0.255001	0.259016	58.2786	10.5207	8.8473
0.25H_DF5.csv	DF5	0.25	H	1	130500	0.524887	0.142286	32.0144	12.9111	24.4546
0.25H_DF5.csv	DF5	0.25	H	2	126225	0.0224269	0.0290892	6.54508	0.238328	0.321478
0.25H_DF5.csv	DF5	0.25	H	2	126450	0.0507831	0.0477523	10.7443	0.645848	0.313622
0.25H_DF5.csv	DF5	0.25	H	2	126675	0.142551	0.0423764	9.53469	0.752152	0.604606
0.25H_DF5.csv	DF5	0.25	H	2	126900	0.0299054	0.437158	98.3606	0.749583	0.438341
0.25H_DF5.csv	DF5	0.25	H	2	127125	0.050425	0.0428298	9.6367	0.456363	0.24871
0.25H_DF5.csv	DF5	0.25	H	2	127350	0.0182093	0.0363687	8.18295	0.798805	0.882633
0.25H_DF5.csv	DF5	0.25	H	2	127575	0.025551	0.028486	6.40935	0.603989	0.512323
0.25H_DF5.csv	DF5	0.25	H	2	127800	0.0427671	0.0624353	14.048	0.660671	0.358776
0.25H_DF5.csv	DF5	0.25	H	2	128025	0.0168413	0.080854	18.1922	0.483853	0.418585
0.25H_DF5.csv	DF5	0.25	H	2	128250	0.0132644	0.047362	10.6565	0.823283	0.948529
0.25H_DF5.csv	DF5	0.25	H	2	128475	0.105864	0.0450413	10.1343	0.723231	0.56459
0.25H_DF5.csv	DF5	0.25	H	2	128700	0.106391	0.0602175	13.5489	0.661861	1.53577
0.25H_DF5.csv	DF5	0.25	H	2	128925	0.0932509	0.146352	32.9292	1.01972	0.319051
0.25H_DF5.csv	DF5	0.25	H	2	129150	0.0290416	0.0725225	16.3176	0.331071	0.793625
0.25H_DF5.csv	DF5	0.25	H	2	129375	0.113695	0.0666222	14.99	0.486839	0.149427
0.25H_DF5.csv	DF5	0.25	H	2	129600	0.00259486	0.155069	34.8904	0.312248	0.871499
0.25H_DF5.csv	DF5	0.25	H	2	129825	0.0333687	0.0920369	20.7083	0.259953	0.0711747
0.25H_DF5.csv	DF5	0.25	H	2	130050	0.0297122	0.138887	31.2496	0.174072	0.0731403
0.25H_DF5.csv	DF5	0.25	H	2	130275	0.0150492	0.128527	28.9185	0.217219	0.0429438
0.25H_DF5.csv	DF5	0.25	H	2	130500	0.0186394	0.0609397	13.7114	0.22612	0.506836
0.25H_DF6.csv	DF6	0.25	H	1	130725	0.834693	0.352449	79.3011	26.9877	30.1065
0.25H_DF6.csv	DF6	0.25	H	1	130950	0.598588	0.605618	136.264	28.6237	24.7691
0.25H_DF6.csv	DF6	0.25	H	1	131175	0.0348849	0.549409	123.617	28.349	32.6527
0.25H_DF6.csv	DF6	0.25	H	1	131400	0.523955	0.576815	129.783	29.3496	32.6857
0.25H_DF6.csv	DF6	0.25	H	1	131625	0.543119	0.532869	119.895	30.822	30.2274
0.25H_DF6.csv	DF6	0.25	H	1	131850	0.0159905	0.577533	129.945	26.9086	7.904
0.25H_DF6.csv	DF6	0.25	H	1	132075	1.10879	0.462167	103.988	25.5634	30.0503
0.25H_DF6.csv	DF6	0.25	H	1	132300	0.0522892	0.513195	115.469	30.3315	31.4138
0.25H_DF6.csv	DF6	0.25	H	1	132525	0.181004	0.43169	97.1302	23.4638	29.1816
0.25H_DF6.csv	DF6	0.25	H	1	132750	0.876728	0.428419	96.3943	26.7723	24.3854
0.25H_DF6.csv	DF6	0.25	H	1	132975	0.133594	0.438417	98.6439	22.2601	8.59232
0.25H_DF6.csv	DF6	0.25	H	1	133200	0.605501	0.335092	75.3957	8.43827	5.59784
0.25H_DF6.csv	DF6	0.25	H	1	133425	0.0190212	0.284371	63.9836	24.8393	24.7132
0.25H_DF6.csv	DF6	0.25	H	1	133650	0.249163	0.303916	68.3812	28.9256	29.7434
0.25H_DF6.csv	DF6	0.25	H	1	133875	0.583371	0.388888	87.4998	28.3314	17.5029
0.25H_DF6.csv	DF6	0.25	H	1	134100	0.354741	0.408258	91.8581	23.86	22.5393
0.25H_DF6.csv	DF6	0.25	H	1	134325	0.100421	0.506548	113.973	20.8587	28.7755
0.25H_DF6.csv	DF6	0.25	H	1	134550	0.145937	0.292316	65.7712	12.0135	12.5932
0.25H_DF6.csv	DF6	0.25	H	1	134775	0.0755946	0.393533	88.545	24.5899	30.7814
0.25H_DF6.csv	DF6	0.25	H	1	135000	0.583753	0.473175	106.464	16.7702	19.1348
0.25H_DF6.csv	DF6	0.25	H	2	130725	0.00436073	0.0191298	4.30421	15.5335	16.1216
0.25H_DF6.csv	DF6	0.25	H	2	130950	0.00501844	0.0166024	3.73553	16.0143	15.8033
0.25H_DF6.csv	DF6	0.25	H	2	131175	0.0247024	0.0139115	3.13009	15.9529	16.2969
0.25H_DF6.csv	DF6	0.25	H	2	131400	0.0352719	0.0588811	13.2482	16.3029	14.782
0.25H_DF6.csv	DF6	0.25	H	2	131625	0.109956	0.119538	26.8961	19.5971	17.3811
0.25H_DF6.csv	DF6	0.25	H	2	131850	0.066739	0.113326	25.4984	14.2467	11.4472
0.25H_DF6.csv	DF6	0.25	H	2	132075	0.0136243	0.137928	31.0338	22.5009	23.8878
0.25H_DF6.csv	DF6	0.25	H	2	132300	0.178505	0.0918354	20.663	18.6879	15.3128
0.25H_DF6.csv	DF6	0.25	H	2	132525	0.409659	0.35421	79.6972	15.376	29.2087
0.25H_DF6.csv	DF6	0.25	H	2	132750	0.0806964	0.213246	47.9804	19.4499	27.6323
0.25H_DF6.csv	DF6	0.25	H	2	132975	0.26166	0.351422	79.07	17.618	20.6248
0.25H_DF6.csv	DF6	0.25	H	2	133200	0.609125	0.392977	88.4197	18.177	26.7397
0.25H_DF6.csv	DF6	0.25	H	2	133425	2.19914	0.438721	98.7123	14.7697	3.86783
0.25H_DF6.csv	DF6	0.25	H	2	133650	0.0549825	0.356756	80.27	16.7482	17.7061
0.25H_DF6.csv	DF6	0.25	H	2	133875	1.93867	0.246763	55.5216	8.78307	5.9106
0.25H_DF6.csv	DF6	0.25	H	2	134100	0.270148	0.364607	82.0367	14.3286	6.80575
0.25H_DF6.csv	DF6	0.25	H	2	134325	0.0157328	0.470507	105.864	21.9895	3.95911
0.25H_DF6.csv	DF6	0.25	H	2	134550	0.391641	0.248841	55.9892	4.41777	5.80737
0.25H_DF6.csv	DF6	0.25	H	2	134775	0.118794	0.337622	75.965	15.1913	1.77902
0.25H_DF6.csv	DF6	0.25	H	2	135000	0.801586	0.380645	85.6451	7.28136	29.3924
0.25H_DF7.csv	DF7	0.25	H	1	225	0.156155	0.083647	18.8206	4.98418	6.7553
0.25H_DF7.csv	DF7	0.25	H	1	450	0.416229	0.328757	73.9702	11.1782	19.5746
0.25H_DF7.csv	DF7	0.25	H	1	675	0.0467975	0.929796	209.204	16.7418	6.83509
0.25H_DF7.csv	DF7	0.25	H	1	900	0.0527724	0.554426	124.746	14.1723	6.39824
0.25H_DF7.csv	DF7	0.25	H	1	1125	0.0268272	0.384516	86.5162	11.4208	6.97882
0.25H_DF7.csv	DF7	0.25	H	1	1350	0.0876798	0.361741	81.3916	7.29739	6.39525
0.25H_DF7.csv	DF7	0.25	H	1	1575	1.23636	0.760821	171.185	7.07211	7.10341
0.25H_DF7.csv	DF7	0.25	H	1	1800	0.0362348	0.303141	68.2068	5.59079	4.77203
0.25H_DF7.csv	DF7	0.25	H	1	2025	0.658996	0.297939	67.0363	7.60643	6.89656
0.25H_DF7.csv	DF7	0.25	H	1	2250	0.297043	0.408269	91.8605	7.24481	6.24577
0.25H_DF7.csv	DF7	0.25	H	1	2475	0.0202343	0.717095	161.346	18.8601	9.45019
0.25H_DF7.csv	DF7	0.25	H	1	2700	0.0309934	0.627202	141.121	14.9045	5.91476
0.25H_DF7.csv	DF7	0.25	H	1	2925	0.0258622	0.475748	107.043	12.663	8.65321
0.25H_DF7.csv	DF7	0.25	H	1	3150	0.0857668	0.970718	218.412	9.99519	6.22669
0.25H_DF7.csv	DF7	0.25	H	1	3375	0.89885	0.390948	87.9633	6.75302	9.03356
0.25H_DF7.csv	DF7	0.25	H	1	3600	0.111981	0.820575	184.629	17.0427	32.99
0.25H_DF7.csv	DF7	0.25	H	1	3825	0.0806091	1.54221	346.998	13.8642	4.94629
0.25H_DF7.csv	DF7	0.25	H	1	4050	0.378679	0.253198	56.9695	5.47037	4.27154
0.25H_DF7.csv	DF7	0.25	H	1	4275	0.112478	0.865119	194.652	11.4297	29.9161
0.25H_DF7.csv	DF7	0.25	H	1	4500	1.01013	0.526343	118.427	7.84693	16.7465
0.25H_DF7.csv	DF7	0.25	H	2	225	0.0129277	0.147732	33.2397	6.36445	24.1438
0.25H_DF7.csv	DF7	0.25	H	2	450	0.0216171	0.322488	72.5598	19.4609	17.7089
0.25H_DF7.csv	DF7	0.25	H	2	675	0.430274	0.383875	86.3719	8.41826	30.9162
0.25H_DF7.csv	DF7	0.25	H	2	900	0.561283	0.294048	66.1608	20.1552	10.2625
0.25H_DF7.csv	DF7	0.25	H	2	1125	0.00737431	0.321287	72.2895	10.2453	29.8039
0.25H_DF7.csv	DF7	0.25	H	2	1350	2.78892	0.294621	66.2897	18.1153	3.7204
0.25H_DF7.csv	DF7	0.25	H	2	1575	0.222859	0.347887	78.2745	9.84112	5.80729
0.25H_DF7.csv	DF7	0.25	H	2	1800	0.0183445	0.27401	61.6523	15.9833	27.4658
0.25H_DF7.csv	DF7	0.25	H	2	2025	0.0133312	0.621799	139.905	16.7588	3.63936
0.25H_DF7.csv	DF7	0.25	H	2	2250	0.228731	0.450809	101.432	8.45525	6.13769
0.25H_DF7.csv	DF7	0.25	H	2	2475	0.310642	0.479301	107.843	18.2091	6.80672
0.25H_DF7.csv	DF7	0.25	H	2	2700	0.464927	0.453623	102.065	9.98708	20.8908
0.25H_DF7.csv	DF7	0.25	H	2	2925	0.217325	0.395582	89.0059	23.7143	29.6942
0.25H_DF7.csv	DF7	0.25	H	2	3150	0.320776	0.355735	80.0404	16.2989	23.4027
0.25H_DF7.csv	DF7	0.25	H	2	3375	0.0167711	0.35216	79.236	10.8333	4.47927
0.25H_DF7.csv	DF7	0.25	H	2	3600	0.122188	0.742098	166.972	14.6259	2.45882
0.25H_DF7.csv	DF7	0.25	H	2	3825	0.624782	0.396565	89.227	14.7655	2.1386
0.25H_DF7.csv	DF7	0.25	H	2	4050	0.151305	0.351896	79.1766	9.99051	28.7309
0.25H_DF7.csv	DF7	0.25	H	2	4275	0.418448	0.606357	136.43	20.9142	8.3174
0.25H_DF7.csv	DF7	0.25	H	2	4500	0.0138768	0.505717	113.786	14.283	24.7203
0.25H_DF8.csv	DF8	0.25	H	1	225	0.173924	0.546981	123.071	8.59358	22.686
0.25H_DF8.csv	DF8	0.25	H	1	450	0.902224	0.48593	109.334	11.2049	13.0455
0.25H_DF8.csv	DF8	0.25	H	1	675	0.223496	0.478697	107.707	7.3568	15.4364
0.25H_DF8.csv	DF8	0.25	H	1	900	0.475615	0.423327	95.2486	9.5928	10.5103
0.25H_DF8.csv	DF8	0.25	H	1	1125	0.267205	0.347684	78.229	5.58758	6.83747
0.25H_DF8.csv	DF8	0.25	H	1	1350	0.402076	0.531266	119.535	14.5787	13.6061
0.25H_DF8.csv	DF8	0.25	H	1	1575	0.786045	0.469231	105.577	7.01066	7.73802
0.25H_DF8.csv	DF8	0.25	H	1	1800	0.138628	0.721229	162.277	7.09884	6.21251
0.25H_DF8.csv	DF8	0.25	H	1	2025	0.264644	0.520105	117.024	10.5222	17.9675
0.25H_DF8.csv	DF8	0.25	H	1	2250	0.107411	0.382899	86.1523	8.33249	3.59729
0.25H_DF8.csv	DF8	0.25	H	1	2475	0.438908	0.496604	111.736	14.0484	9.16974
0.25H_DF8.csv	DF8	0.25	H	1	2700	1.0384	0.499527	112.394	10.2971	11.6419
0.25H_DF8.csv	DF8	0.25	H	1	2925	0.259396	0.432067	97.215	7.58307	10.4506
0.25H_DF8.csv	DF8	0.25	H	1	3150	0.0998114	0.490991	110.473	11.2162	8.32923
0.25H_DF8.csv	DF8	0.25	H	1	3375	0.419228	0.477809	107.507	7.22986	8.15513
0.25H_DF8.csv	DF8	0.25	H	1	3600	0.307628	0.46767	105.226	16.7078	3.35837
0.25H_DF8.csv	DF8	0.25	H	1	3825	0.270278	0.359288	80.8397	6.78141	7.51625
0.25H_DF8.csv	DF8	0.25	H	1	4050	0.141313	0.298006	67.0513	8.53306	3.40575
0.25H_DF8.csv	DF8	0.25	H	1	4275	0.499133	0.409867	92.22	7.36383	6.38101
0.25H_DF8.csv	DF8	0.25	H	1	4500	0.0735718	0.411237	92.5283	9.20737	3.25496
0.25H_DF8.csv	DF8	0.25	H	2	225	0.0870842	0.42336	95.2559	15.7249	4.40894
0.25H_DF8.csv	DF8	0.25	H	2	450	0.201004	0.534837	120.338	16.8955	30.0914
0.25H_DF8.csv	DF8	0.25	H	2	675	0.361103	0.523963	117.892	17.3456	2.46005
0.25H_DF8.csv	DF8	0.25	H	2	900	0.525727	0.449139	101.056	9.94939	13.7549
0.25H_DF8.csv	DF8	0.25	H	2	1125	0.432556	0.382353	86.0294	9.07111	25.7728
0.25H_DF8.csv	DF8	0.25	H	2	1350	0.370016	0.489608	110.162	14.5511	9.00285
0.25H_DF8.csv	DF8	0.25	H	2	1575	0.512973	0.558471	125.656	11.9032	22.41
0.25H_DF8.csv	DF8	0.25	H	2	1800	0.352966	0.618555	139.175	16.9958	4.3264
0.25H_DF8.csv	DF8	0.25	H	2	2025	0.863649	0.497414	111.918	9.47802	20.9579
0.25H_DF8.csv	DF8	0.25	H	2	2250	0.0183349	0.537524	120.943	16.3564	3.52396
0.25H_DF8.csv	DF8	0.25	H	2	2475	0.00308991	0.583485	131.284	13.3941	29.9715
0.25H_DF8.csv	DF8	0.25	H	2	2700	0.168692	0.45635	102.679	17.827	2.81092
0.25H_DF8.csv	DF8	0.25	H	2	2925	0.749823	0.328767	73.9726	3.39655	21.2692
0.25H_DF8.csv	DF8	0.25	H	2	3150	0.409653	0.548215	123.348	16.1516	30.162
0.25H_DF8.csv	DF8	0.25	H	2	3375	0.0405851	0.693638	156.068	18.5017	9.6377
0.25H_DF8.csv	DF8	0.25	H	2	3600	0.314292	0.506633	113.992	9.62961	4.72391
0.25H_DF8.csv	DF8	0.25	H	2	3825	0.652126	0.615471	138.481	15.3309	2.79267
0.25H_DF8.csv	DF8	0.25	H	2	4050	0.462156	0.523649	117.821	12.9493	13.0485
0.25H_DF8.csv	DF8	0.25	H	2	4275	0.0277996	0.47216	106.236	4.00524	4.7085
0.25H_DF8.csv	DF8	0.25	H	2	4500	0.685021	0.275401	61.9653	10.371	29.1747
0.25H_DF9.csv	DF9	0.25	H	1	225	0.0525152	0.437019	98.3292	10.1941	5.91919
0.25H_DF9.csv	DF9	0.25	H	1	450	0.0460559	0.528317	118.871	6.87223	8.99746
0.25H_DF9.csv	DF9	0.25	H	1	675	0.282866	0.584531	131.519	11.4502	6.39943
0.25H_DF9.csv	DF9	0.25	H	1	900	0.30034	0.525601	118.26	9.92555	9.86227
0.25H_DF9.csv	DF9	0.25	H	1	1125	0.0950555	0.895921	201.582	14.3563	8.95
0.25H_DF9.csv	DF9	0.25	H	1	1350	0.0541856	0.522111	117.475	7.72633	13.2145
0.25H_DF9.csv	DF9	0.25	H	1	1575	0.0139448	0.306071	68.8659	11.3612	5.59822
0.25H_DF9.csv	DF9	0.25	H	1	1800	0.0417294	0.347326	78.1485	6.50216	5.0284
0.25H_DF9.csv	DF9	0.25	H	1	2025	0.0092745	0.0757026	17.0331	4.8594	4.17991
0.25H_DF9.csv	DF9	0.25	H	1	2250	0.102443	0.0110575	2.48794	4.01964	3.68344
0.25H_DF9.csv	DF9	0.25	H	1	2475	0.00215778	0.0650052	14.6262	3.25605	2.96208
0.25H_DF9.csv	DF9	0.25	H	1	2700	0.00653827	0.154195	34.6938	3.25123	4.49271
0.25H_DF9.csv	DF9	0.25	H	1	2925	0.158602	0.104586	23.5319	3.97913	5.06746
0.25H_DF9.csv	DF9	0.25	H	1	3150	0.451287	0.578131	130.079	7.75833	12.4128
0.25H_DF9.csv	DF9	0.25	H	1	3375	0.320877	0.552968	124.418	10.1545	16.7526
0.25H_DF9.csv	DF9	0.25	H	1	3600	0.117182	0.423377	95.2598	13.3009	5.45612
0.25H_DF9.csv	DF9	0.25	H	1	3825	0.14939	0.212908	47.9042	6.08607	17.4248
0.25H_DF9.csv	DF9	0.25	H	1	4050	1.51287	0.369084	83.044	12.8659	7.61655
0.25H_DF9.csv	DF9	0.25	H	1	4275	0.271464	0.596629	134.242	12.8371	27.5789
0.25H_DF9.csv	DF9	0.25	H	1	4500	0.0291094	0.474194	106.694	14.64	6.36483
0.25H_DF9.csv	DF9	0.25	H	2	225	0.0736449	0.14607	32.8657	4.68236	1.65538
0.25H_DF9.csv	DF9	0.25	H	2	450	0.126084	0.170877	38.4474	5.06623	3.69501
0.25H_DF9.csv	DF9	0.25	H	2	675	0.231331	0.350214	78.7982	14.7696	3.00132
0.25H_DF9.csv	DF9	0.25	H	2	900	0.447247	0.133064	29.9393	3.68698	2.23774
0.25H_DF9.csv	DF9	0.25	H	2	1125	0.0971975	0.209248	47.0808	6.2489	3.93702
0.25H_DF9.csv	DF9	0.25	H	2	1350	0.0298121	0.403049	90.6861	13.0289	3.93087
0.25H_DF9.csv	DF9	0.25	H	2	1575	0.0582632	0.102313	23.0205	5.5807	10.9053
0.25H_DF9.csv	DF9	0.25	H	2	1800	0.000838213	0.269185	60.5666	8.45278	1.24007
0.25H_DF9.csv	DF9	0.25	H	2	2025	0.132306	0.118454	26.6521	6.17575	15.6686
0.25H_DF9.csv	DF9	0.25	H	2	2250	0.00137227	0.342974	77.1692	12.841	6.28649
0.25H_DF9.csv	DF9	0.25	H	2	2475	2.3225	0.128436	28.8981	4.96184	6.70649
0.25H_DF9.csv	DF9	0.25	H	2	2700	0.928708	0.398355	89.6299	19.6854	3.64545
0.25H_DF9.csv	DF9	0.25	H	2	2925	0.062262	0.0655047	14.7386	6.36424	4.39789
0.25H_DF9.csv	DF9	0.25	H	2	3150	0.0223428	0.0881854	19.8417	6.02053	7.20855
0.25H_DF9.csv	DF9	0.25	H	2	3375	0.00759809	0.0310923	6.99578	6.78878	6.15358
0.25H_DF9.csv	DF9	0.25	H	2	3600	0.162434	0.0971665	21.8625	5.30376	5.06213
0.25H_DF9.csv	DF9	0.25	H	2	3825	0.184168	0.270076	60.7672	15.8414	8.98722
0.25H_DF9.csv	DF9	0.25	H	2	4050	0.0610677	0.256873	57.7964	3.86971	7.20361
0.25H_DF9.csv	DF9	0.25	H	2	4275	0.0168948	0.0863825	19.4361	6.9072	4.85883
[truncated: 2,001 more rows]
